# Supplementary material for: PAX3-FOXO1 uses its activation domain to recruit CBP/P300 and shape RNA Pol2 cluster distribution
Source: Nat Commun. 2023 Dec 15;14:8361. doi: 10.1038/s41467-023-43780-4 (PMC10724205; doi:10.1038/s41467-023-43780-4)
Supplement: Supplementary file 3 — Supplementary Data S1 [file 41467_2023_43780_MOESM3_ESM.xlsx]

## Sheet: Tabelle4
Supplementary Data S1: sgRNA sequences, location and corresponding depletion rates in CRISPR screen shown in Figure 1B.
sgRNA with PAM		Fold depletion [RFP+ D12/D2]
PAX3-FOXO1	Location	Replicate 1	Replicate 2	Replicate 3	Mean
GGGCAGAACTACCCGCGTAGCGG	22	2.09649	5.43726	3.24121	3.59165
CCAGCGGGAACCCGCTACGCGGG	22	5.26544	5.34985	6.13187	5.58239
GGCAGAACTACCCGCGTAGCGGG	23	0.728947	3.61323	1.16017	1.83412
TCCAGCGGGAACCCGCTACGCGG	23	4.68519	2.89313	5.05263	4.21032
GTGTCCACTCCCCTCGGCCAGGG	34	6.96325	3.72738	4.2112	4.96728
CTCGGCGGCGTTTTTATCAACGG	46	2.48824	2.48921	2.08911	2.35552
CCACATCCGCCACAAGATCGTGG	59	71.3333	27.1942	20.6075	39.7117
AGCTGGCGCGAGATGACGCAGGG	71	20.1282	10	15.3414	15.1565
AGCCGTGGGACACGCGCAGCTGG	76	12.7907	26.7606	26.2376	21.9296
CGCCAGCTGCGCGTGTCCCACGG	79	29.6491	31.1268	18.3069	26.3609
GAGACTGGCTCCATACGTCCTGG	97	14.3939	15.3073	27.1429	18.948
GCAGGTGACAACGCCTGACGTGG	113	12.2881	7.97909	22.0513	14.1062
GAATACAAAAGAGAGAACCCGGG	125	35.0435	15.2263	13.4538	21.2412
CGTCCTTGAGTAATTTGTCTCGG	135	10.4167	10.8589	14.1475	11.8077
AATCCGAGACAAATTACTCAAGG	138	13.3724	6.01164	6.36023	8.58143
CTGAGAAGTAAATTCGGGAAAGG	163	4.19708	3.41441	2.17333	3.26161
TAAATTCGGGAAAGGTGAAGAGG	166	4.03292	3.08411	2.1811	3.09938
TGAAGAGGAGGAGGCCGACTTGG	171	2.48257	2.8381	2.65116	2.65727
GGCAGAGGAAAGCGAGAAGAAGG	182	1.98552	1.63514	1.73636	1.78567
GTGCTGAGGCTCGCTCGCTCAGG	193	1.064	1.04808	0.760081	0.957386
TCAGAGCCTTCATCTGATTGGGG	200	3.90048	1.57432	4.52915	3.33465
TATCAGAGCCTTCATCTGATTGG	201	0.583578	5.7277	3.42308	3.24478
TCAGCACCCCAATCAGATGAAGG	202
AACCAGATTTACCACTAAAGAGG	215	8.6236	11.0086	17.8667	12.4996
CTGCGCTGTTTCCTCTTTAGTGG	216	0.449438	1.94167	0.541322	0.977476
GTTCTGCTGTGAAGGTGGTTCGG	224	18.3333	24.086	23.2394	21.8863
CTTCACAGCAGAACAGCTGGAGG	231	14.331	26.6929	28.5816	23.2018
AGCAGAACAGCTGGAGGAACTGG	233	37.1127	29.1391	24.4878	30.2465
ATTACCCTGACATTTATACTAGG	247	16.5909	6.79468	11.5901	11.6586
CCTCGGTGAGCTTCGCCCTCTGG	259	16.0156	4.81953	13.1047	11.3133
GCTCACCGAGGCCCGAGTACAGG	263	8.89423	7.66082	6.1553	7.57012
GCTTCCTCCATCTTGCACGGCGG	271	13	10.8584	15.0746	12.9777
TTAGCAACCGCCGTGCAAGATGG	272	17.8571	21.4286	11.2411	16.8423
GCTTTCAACCATCTCATTCCCGG	290	2.28121	9.46667	2.25781	4.66856
GGCAAGGTCGGCATGGCAGTGGG	297	2.24057	10.8493	9.09774	7.39588
GTCTCCGACAGCTGGTACGTTGG	304	11.3223	12.6515	2.5431	8.83898
AAGCGGTTGAGGTCTGTGAACGG	329	2.41918	8.73239	5.40655	5.51937
GGTTGGAAGGAATCGTGCTTTGG	342	10.7383	5.78431	6.15764	7.56007
AGACAGCTTTGTGCCTCCGTCGG	373	8.49387	3.44565	4.46	5.46651
GAGAGGCCATTGCCAATGGTGGG	383	4.32817	4.79663	3.88889	4.3379
CACGAATGAACTTGCTGTGTAGG	401	3.11897	5.30806	4.26528	4.23077
CGTGTGCAGAATGAAGGAACTGG	411	3.89216	3.03571	3.53059	3.48615
TTGGTGGATGCTCAATCCAGAGG	422	5.05814	4.54545	5.15755	4.92038
TTCCCGCTCTTGCCACCCTCTGG	423	7.13939	6.41873	5.85366	6.4706
GCAAGAGCGGGAAATCTCCTAGG	430	3.19286	3.57143	3.28571	3.35
TCTTCTTGGCAGCTCGGCTTCGG	449	1.7549	2.56589	4.34713	2.88931
CAGTCTGGCCAGGAGGGTGCTGG	464	6.30724	3.11111	3.57524	4.3312
CTGGATCACAGTTTTCCAAATGG	474	3.61502	13.617	6.60377	7.94527
TCATCATTGCTGTGAGAGCCAGG	481	1.21925	0.684211	1.0508	0.984755
TAGCATTTGAGCTAGTTCGAGGG	497	3.84496	3.29114	8.51711	5.21774
TTCTCCAAGATCATCCTGTTCGG	516	6	3.74016	3.35333	4.3645
CCCGCCATCTGCCGCAAAGATGG	535	4.86486	5.55769	8.12698	6.18318
GATAAGCAATCCCGAAAACATGG	551	10.0816	4.79612	5.07987	6.65254
GTTTCGACCCAGTCCTCACCTGG	575	3.69697	2.34466	3.37065	3.13743
GCACGGCGTCTGCTGCATCATGG	580	3.69186	3.08231	3.39426	3.38948
TATGTATATTTTTGGTAGTTTGG	601	0.652985	0.812379	0.661355	0.708906
CAGGACAATAAGTCGAGTTATGG	629	5.1693	3.68308	4.45798	4.43679
AGCAACTCCTTCAAGAGTCCAGG	641	4.48183	8.21429	5.54415	6.08009
TGGTGTCATAATGTCATTATGGG	655	2.32031	3.09091	1.7381	2.38311
CCAGCCCAACAGCCGGGTTCTGG	672	3.15217	3.31148	2.92079	3.12815
TAGGGCCCATCATGACGTTCTGG	676	2.82014	2.33065	3.57658	2.90912
AATTCGGTCATGTCAACCTATGG	687	11.087	5.51807	6.875	7.82668
TCATTTTGTTATGAGATGCCTGG	692	6.6573	5.71656	6.61376	6.32921
CGGGCGTCCCCTGCCCCACACGG	722	2.29412	0.703297	2.73504	1.91082
GGCGGTTCATACCCGAGGTGTGG	730	4.95077	1.51364	4.01055	3.49165
TGGGGCAGAGGCACTTGTACAGG	743	2.24973	1.30577	3.1768	2.2441
CTGCAATGGCTATGGCAGAATGG	770	4.11765	5.92885	3.33557	4.46069
CAGAATGGGCCTTCTCCACCAGG	775	4.0519	2.77465	3.85455	3.56036
AACATGCCATCCAAGTCACTTGG	781	0.431894	0.661538	0.657957	0.583796
AAGCTCCCAAGTGACTTGGATGG	783	12.2951	14.5556	10.8629	12.5712
TGAGCGCTTAGACTGTGACATGG	794	7.47634	29.9387	3.87931	13.7648
GTGACATGGAATCCATCATTCGG	798	12.45	19.7706	13.6	15.2735
CATGAGGTCATTCCGAATGATGG	799	17.7401	24.8352	42.7848	28.4534
CATCATTCGGAATGACCTCATGG	803	31.2698	26.4655	11.4773	23.0709
ATTCGGAATGACCTCATGGATGG	804	36.9512	38.5606	24.8026	33.4382
CCAATGTATCTCCATCCATGAGG	805	8.59712	4.64467	6.12717	6.45632
GTCGTTGTCTTGACACTGTGTGG	824	0.491228	0.846626	0.740331	0.692728
CAAGACAACGACACATAGCTGGG	832	3.11111	2.98276	4.41121	3.50169
FOXO1 control
GGAGTTTAGCCAGTCCAACTCGG		1.46078	1.77551	0.669421	1.30191
GGCAGGCCCGCCGCGGCGTCGGG		0.5	0.568966	1.05759	0.708852
GTGCGGGGACTTCCAGGGCCCGG		1.92453	0.291536	2.74476	1.65361
TCGTCCCGCCGCAACGCGTGGGG		0.5	0.568966	1.05759	0.708852
GGTTGCCCCACGCGTTGCGGCGG		0.905738	0.634465	0.878024	0.806076
PAX3 Control
GGAGAGCGCGTAATCAGTCTGGG		1.20896	1.38095	0.974596	1.18817
GGGTCTGGAACCTACCACCACGG		0.96092	1	0.670077	0.876999
CCTGTCACAGGCTACCAATATGG		0.891393	0.48866	6.77966	2.7199
GGGGGCAATTTCTCCTGGAAGGG		1.10053	0.793919	1.17993	1.02479
Mean all controls					1.22102
AAVS1
GGGGCCACTAGGGACAGGAT
