# Supplementary material for: PAX3-FOXO1 uses its activation domain to recruit CBP/P300 and shape RNA Pol2 cluster distribution
Source: Nat Commun. 2023 Dec 15;14:8361. doi: 10.1038/s41467-023-43780-4 (PMC10724205; doi:10.1038/s41467-023-43780-4)
Supplement: Supplementary file 4 — Supplementary Data S2 [file 41467_2023_43780_MOESM4_ESM.xlsx]

## Sheet: Supplementary Table 2 - TPM and
Supplementary Data S2: RNAseq gene expression data for different Rh4 manipulations shown in Figure 3A.
A negative binomial exact test was used for statistical analysis.
genes	RH4_shControl_rep1	RH4_shControl_rep3	RH4_shP3F_48h_C793S_rep1	RH4_shP3F_48h_C793S_rep3	RH4_shP3F_48h_ev_rep1	RH4_shP3F_48h_ev_rep3	RH4_shP3F_48h_P3Fwt_rep1	RH4_shP3F_48h_P3Fwt_rep3	logFC_shP3F	PValue_shP3F	FDR_shP3F	shP3F response	logFC_shP3F_C793S	PValue_shP3F_C793S	FDR_shP3F_C793S	rescue_status	logFC_shP3F_WT	PValue_shP3F_WT	FDR_shP3F_WT	class
TUBB	3291.12	3485.57	1479.81	1377.29	1539.67	1066.45	1617.27	1762.95	-1.16644	1.1185e-05	0.000617295	DN	-1.07536	4.95396e-05	0.00232208	failed rescue	-1.00004	0.000157314	0.00982129	indirect
TNNT1	1677.54	1776.18	797.44	827.28	830.28	569.5	1353.14	1430.92	-1.0265	0.00014808	0.00499595	DN	-0.874987	0.00118243	0.0263157	failed rescue	-0.237657	0.374932	0.909541	direct
KRT17	1351.03	1173.07	720.25	589.66	751.01	505.12	1420.64	1137.58	-0.769627	0.00163255	0.0305255	DN	-0.773455	0.00154661	0.0321708	failed rescue	0.0360297	0.882187	1	indirect
CCNI	759.29	733.6	353.27	307.08	291.75	253.66	378.62	355.28	-1.24625	5.48247e-07	4.93675e-05	DN	-1.05768	1.96024e-05	0.0011273	failed rescue	-1.06537	1.71195e-05	0.00177936	indirect
MARCKSL1	564.82	497.33	273.13	223.67	326.08	200.61	293.51	268.14	-0.797116	0.000539482	0.0136992	DN	-0.9324	5.38779e-05	0.00247459	failed rescue	-0.894882	0.000105462	0.00718142	indirect
MUSTN1	367.17	279.47	132.14	95.75	94.31	72.34	148.43	103.66	-1.37293	7.99731e-05	0.00310082	DN	-1.21663	0.00042527	0.0121517	failed rescue	-1.05644	0.00205626	0.0662211	direct
PARP1	341.85	425.98	124.83	105.32	140.93	82.07	158.91	159.87	-1.60576	1.88776e-09	3.69112e-07	DN	-1.58194	3.17342e-09	7.2391e-07	failed rescue	-1.28202	1.31514e-06	0.000247469	direct
PEG3	336.53	334.48	156.14	96.08	145.97	68.24	179.62	149.32	-1.50255	9.43526e-07	7.5965e-05	DN	-1.28656	2.42285e-05	0.00135078	failed rescue	-1.05931	0.000477151	0.0231588	direct
DMRT2	327.81	278.19	227.88	157.96	122.26	87.83	284.53	227.39	-1.29436	1.71028e-08	2.46111e-06	DN	-0.538305	0.01727	0.162122	failed rescue	-0.320698	0.155495	0.706491	direct
MYBL2	327.14	357.9	134.87	109.74	149.91	95.03	183.03	191.55	-1.2839	1.02845e-07	1.16603e-05	DN	-1.32833	3.78099e-08	6.01749e-06	failed rescue	-0.871305	0.000269332	0.0149245	direct
PARM1	309.01	315.79	214.25	136.44	111.2	58.17	334.33	234.34	-1.71867	4.68039e-09	7.90871e-07	DN	-0.696949	0.0150332	0.150519	failed rescue	-0.166622	0.559377	0.963855	direct
TMBIM6	278.37	323.19	122.17	130.89	129.98	116.81	133.12	127.86	-1.04694	9.25903e-05	0.00348155	DN	-1.06911	6.58143e-05	0.00287796	failed rescue	-1.21053	6.62291e-06	0.000878491	direct
KRT23	267.58	282.45	80.15	74.59	119.81	91.42	104.32	90.23	-1.15083	1.16486e-07	1.29622e-05	DN	-1.64156	8.48417e-14	7.74152e-11	failed rescue	-1.45989	2.54613e-11	2.68068e-08	direct
LZTS2	253.3	215.39	135.91	105.89	154.06	90.67	159.17	137.35	-0.764331	0.00121929	0.0249827	DN	-0.801506	0.000698727	0.0175799	failed rescue	-0.667535	0.0046826	0.11371	direct
SH3BGRL3	239.76	254.81	64.02	56.33	65.83	49.04	84.55	98.33	-1.73069	6.92705e-10	1.45862e-07	DN	-1.80934	1.14871e-10	4.03138e-08	failed rescue	-1.28248	3.12432e-06	0.00049724	direct
CKAP4	218.88	243.34	111.96	116.16	119.4	93.98	228.67	233.53	-0.895244	0.000433143	0.0117163	DN	-0.843183	0.00090776	0.0215669	failed rescue	-0.00655094	0.979623	1	direct
TNC	216.3	172.17	83.7	66.24	135.26	56.76	102.31	83.33	-0.894094	0.00306413	0.0492817	DN	-1.20452	7.37327e-05	0.00314386	failed rescue	-1.13056	0.000194362	0.0115662	direct
SRSF9	210.17	247.51	93.63	104.46	121.91	90.24	138.59	127.54	-0.832777	0.00143761	0.0280032	DN	-0.995998	0.00014647	0.00543289	failed rescue	-0.734013	0.00486003	0.115948	indirect
CRMP1	204.98	195.21	110.63	110.01	101.86	68.63	146.85	124.22	-1.02613	1.14119e-05	0.000627285	DN	-0.683578	0.00327361	0.055044	failed rescue	-0.573382	0.0134805	0.21503	indirect
LRRC10B	195.84	181.95	49.99	37.71	72.87	43.63	173.47	181.76	-1.49622	9.42665e-11	2.43439e-08	DN	-1.94932	8.6729e-17	1.48383e-13	failed rescue	-0.082184	0.716127	0.985384	direct
JUN	192.13	168.52	107.56	82.95	114.96	73.22	240.11	195.06	-0.741839	0.00138552	0.0273037	DN	-0.765579	0.000967362	0.0226717	failed rescue	0.255884	0.267279	0.832031	direct
SRP68	176.66	169.74	79.4	75.79	77.61	61.18	69.55	81.75	-1.09473	8.3875e-06	0.000480334	DN	-0.986187	5.72047e-05	0.00260351	failed rescue	-1.19053	1.31988e-06	0.000247469	indirect
GOT2	176.07	173.7	107.55	92.93	113.31	69.12	115.32	123.32	-0.739165	0.00135248	0.026906	DN	-0.636606	0.00571113	0.0818689	failed rescue	-0.54748	0.017333	0.249987	indirect
PIPOX	173.95	176.84	49.44	53.1	22.54	26.16	166.71	138.58	-2.55149	2.49768e-18	2.62967e-15	DN	-1.57056	2.47774e-08	4.13571e-06	failed rescue	-0.191843	0.485289	0.949883	direct
SDC3	173.66	216.44	88.24	46.95	93.46	45.82	266.65	209.31	-1.32881	3.79962e-05	0.00172776	DN	-1.40343	1.40248e-05	0.000849368	failed rescue	0.259854	0.412748	0.926871	direct
MDFI	163.71	130.72	64.12	50.86	93.57	63.59	91.79	91.28	-0.670276	0.00282783	0.0463526	DN	-1.18064	1.90244e-07	2.15196e-05	failed rescue	-0.664686	0.00305563	0.0881942	direct
CENPB	162.81	179.47	43.96	42	59.65	26.9	58.44	65.5	-1.82378	4.0977e-10	9.03913e-08	DN	-1.82349	4.22153e-10	1.17919e-07	failed rescue	-1.46559	3.88846e-07	9.02056e-05	direct
TMED9	161	182.78	62.85	52.71	80.59	50.42	73.43	62.66	-1.19214	8.52989e-08	1.0152e-05	DN	-1.4112	2.86433e-10	8.52262e-08	failed rescue	-1.34553	1.74329e-09	9.54417e-07	direct
PTPA	156.23	158.39	55.7	69.49	76.66	62.14	63.76	74.12	-0.945592	0.000482045	0.0126636	DN	-1.14844	2.43766e-05	0.00135078	failed rescue	-1.17613	1.54336e-05	0.00166331	direct
FRG2B	155.47	238.51	32.25	44.76	23.72	33.27	20.96	30.08	-2.48918	4.03664e-08	5.16351e-06	DN	-2.15129	1.5281e-06	0.000128313	failed rescue	-2.92888	2.15606e-10	1.84437e-07	direct
DAPK1	149.62	134.77	99.41	68.87	87.43	38.17	195.18	131.32	-1.03917	0.000775319	0.0178951	DN	-0.613875	0.0455522	0.289047	failed rescue	0.165705	0.588149	0.966311	direct
NAP1L4	146.03	170.67	54.16	51.81	56.54	45.84	49.99	50.71	-1.39772	3.37471e-09	5.99866e-07	DN	-1.41305	2.24071e-09	5.28768e-07	failed rescue	-1.6595	3.14177e-12	4.77793e-09	indirect
PKP1	134.02	162.98	78.62	42.92	63.57	27.39	140.17	114.9	-1.56609	3.08546e-06	0.000207679	DN	-1.16538	0.000452093	0.012654	failed rescue	-0.246789	0.452112	0.939662	direct
ERRFI1	131.45	144.14	55.92	49.63	64.38	60.61	95.68	111.08	-0.907121	0.000422117	0.011509	DN	-1.22877	2.05507e-06	0.000166436	failed rescue	-0.415541	0.103572	0.60378	direct
RCC2	130.84	150.85	60.16	45.65	58.87	40.19	70.7	62.75	-1.31017	8.93744e-09	1.34425e-06	DN	-1.2646	2.69406e-08	4.4426e-06	failed rescue	-1.10089	1.19776e-06	0.000241318	indirect
RAPGEF1	127.71	137.8	63.39	39.42	58.53	25.06	74.91	75.12	-1.5207	1.18724e-06	9.23283e-05	DN	-1.23118	7.41452e-05	0.00315163	failed rescue	-0.859465	0.00533542	0.122939	direct
MTA2	126.07	131.78	42.91	37.19	48.28	23.08	43.13	47.23	-1.68609	2.81649e-10	6.53378e-08	DN	-1.52153	1.07417e-08	2.01399e-06	failed rescue	-1.51596	1.21865e-08	4.90967e-06	indirect
FOXM1	123.72	128.34	77.68	60.42	82.21	41.85	95.82	94.04	-0.842094	0.000770259	0.0178383	DN	-0.702999	0.00489897	0.073286	failed rescue	-0.408154	0.101309	0.598971	direct
CCDC3	120.19	153.83	57.31	55.74	51.49	49.1	111.27	116.97	-1.20093	8.52215e-06	0.000486011	DN	-1.10655	3.88354e-05	0.00191201	failed rescue	-0.266778	0.315419	0.870937	direct
UBXN4	120.03	125.49	68.92	61.23	59.25	59.59	71.88	71.89	-0.802788	0.00143832	0.0280032	DN	-0.75328	0.00273717	0.0484027	failed rescue	-0.783069	0.00185495	0.063156	direct
PRDM12	119.89	122.62	48.45	30.6	48.03	23.65	146.19	110.9	-1.58273	2.97038e-09	5.40194e-07	DN	-1.47498	2.84437e-08	4.58011e-06	failed rescue	0.0723432	0.781294	0.997696	direct
DBX1	118.25	129.52	22.82	15.27	6.9	5.24	181.17	120.01	-4.08472	2.81839e-42	1.92876e-38	DN	-2.53757	4.91793e-21	1.12186e-17	failed rescue	0.306117	0.220824	0.788297	direct
HMG20B	116.08	113.07	67.66	52.87	71.45	42.41	120.72	109.7	-0.791487	0.000284437	0.00846323	DN	-0.764854	0.000446257	0.0125419	failed rescue	0.0187557	0.932573	1	indirect
ABCF1	115.93	149.57	77.92	50.77	85.03	39.14	82.43	86.6	-0.941786	0.00156166	0.0295931	DN	-0.906788	0.00230603	0.0432366	failed rescue	-0.660367	0.0259618	0.307387	indirect
DDAH2	114.25	123.88	48.88	49.92	57.51	37.46	61.25	76.27	-1.06493	0.000120717	0.00432527	DN	-1.03723	0.000181376	0.00626894	failed rescue	-0.715775	0.00919213	0.173535	indirect
SQLE	114	92.94	61.53	47.66	70.3	35.74	65.44	62.27	-0.79745	0.00155924	0.0295931	DN	-0.762851	0.00247017	0.0449033	failed rescue	-0.697269	0.00564358	0.128492	direct
SMPD4	111.77	105.3	64.69	44.55	75.67	31.28	79.66	76.33	-0.867432	0.00294656	0.0478294	DN	-0.835804	0.00415926	0.0657365	failed rescue	-0.49755	0.0867367	0.560513	indirect
CTDSP2	107.97	110.68	76.49	53.58	73.71	35.85	74.78	64.42	-0.840948	0.00150224	0.0289144	DN	-0.599367	0.0231723	0.1946	failed rescue	-0.682524	0.00984618	0.181623	indirect
PCDH7	107	109.56	49.58	41.64	66.13	32.54	80.63	87.9	-0.952599	0.000368209	0.0103911	DN	-1.02327	0.000133243	0.00505179	failed rescue	-0.363784	0.170509	0.724584	direct
WASF2	106.7	97.64	62.39	40.77	65.72	26.61	66.11	54.27	-1.00915	0.00114389	0.0239202	DN	-0.844452	0.00633807	0.0875369	failed rescue	-0.786574	0.0109655	0.192663	direct
ARRB1	106.43	118.94	61.16	50.09	50.8	25.66	182.01	163.45	-1.40476	2.10684e-07	2.12032e-05	DN	-0.867637	0.00118245	0.0263157	failed rescue	0.58909	0.0269326	0.313992	direct
MAP4	102.3	125.33	49.27	25.08	50.14	20.81	41.77	40.24	-1.52204	6.34437e-05	0.00256152	DN	-1.40369	0.000214797	0.00718807	failed rescue	-1.49384	8.59738e-05	0.00611549	direct
FAM107A	100.6	104.99	42.86	26.98	38.86	19.13	70.3	62.65	-1.64354	4.15731e-10	9.03913e-08	DN	-1.41056	6.56483e-08	9.07604e-06	failed rescue	-0.637715	0.0131775	0.212689	direct
REPS1	99.46	87.77	68.95	40.01	58.24	30.71	117.18	84.62	-0.9421	0.000174866	0.00565812	DN	-0.657333	0.00840327	0.103992	failed rescue	-0.0188733	0.940459	1	direct
DUSP3	97.48	87.95	59.69	48.29	56.51	40.28	54.31	54.49	-0.733511	0.000713458	0.0169533	DN	-0.623477	0.00393004	0.0628987	failed rescue	-0.779909	0.000322373	0.017036	direct
PLAT	96.79	87.08	44.97	29.56	59.25	37.18	87.69	70.57	-0.738105	0.00114472	0.0239202	DN	-1.16059	3.83338e-07	4.03596e-05	failed rescue	-0.23454	0.298935	0.857674	indirect
SNX5	91.02	89.53	46.32	40.52	37.01	41.28	44.37	42	-0.902307	0.000604651	0.014924	DN	-0.88032	0.000785938	0.0192092	failed rescue	-1.02326	0.000100332	0.0069556	indirect
PERCC1	87.33	128.06	8.42	7.83	2.42	1.15	112.15	80.57	-5.7004	1.8166e-52	2.48638e-48	DN	-3.55983	8.97883e-28	4.09644e-24	failed rescue	-0.16722	0.564709	0.964397	direct
IST1	86.07	79.7	50.94	41.82	48.59	38.71	50.63	43.48	-0.736152	0.000588316	0.0146646	DN	-0.687751	0.00129533	0.0282422	failed rescue	-0.857145	6.45408e-05	0.00482716	indirect
CDH4	85.68	105.52	53.53	31.86	9.9	4.47	107.41	73.37	-3.58603	8.12867e-25	1.85428e-21	DN	-1.0336	0.00114683	0.0258595	failed rescue	-0.116913	0.710487	0.985052	direct
FUBP3	85.61	87.11	25.9	16.36	25.76	13.04	26.3	24.45	-1.95411	9.74882e-14	4.61428e-11	DN	-1.88187	6.19767e-13	3.8558e-10	failed rescue	-1.76304	1.43397e-11	1.96267e-08	direct
SELENON	85.54	81.64	48.34	36.79	54.64	24.11	60.26	54.33	-0.935354	0.000561088	0.0141169	DN	-0.822772	0.00236913	0.0437602	failed rescue	-0.561942	0.0372802	0.376849	direct
IRAK1	85.24	85.92	38.29	40.07	51.6	31.04	62.18	76.06	-0.864169	0.000966323	0.0210825	DN	-0.952751	0.000283545	0.00899925	failed rescue	-0.310143	0.233029	0.799376	indirect
SV2A	84.87	96.69	55.03	43.44	53.51	40.24	143.54	105.96	-0.791208	0.000783846	0.0180311	DN	-0.705274	0.00269786	0.0479554	failed rescue	0.424674	0.0693261	0.510143	indirect
RPRD1B	84.23	86	29.78	20.46	27.29	20.4	22.81	22.8	-1.52307	2.3644e-12	8.0904e-10	DN	-1.51057	3.08602e-12	1.40795e-09	failed rescue	-1.82979	7.01339e-17	2.32784e-13	direct
IDH1	82.51	82.08	44.89	37.85	38.62	38.88	50.24	40.06	-0.826079	0.000799899	0.0182488	DN	-0.826278	0.000767407	0.0189937	failed rescue	-0.870459	0.000402646	0.0204386	indirect
RHOQ	81.41	77.94	45.76	35.28	41.68	29.73	39.93	33.44	-0.932153	7.34752e-06	0.000433365	DN	-0.904804	1.29007e-05	0.000798967	failed rescue	-1.152	3.48078e-08	1.22158e-05	direct
SYTL2	81.2	80.97	47.69	36.13	50.62	37.51	136.88	95.88	-0.674825	0.00268606	0.0446708	DN	-0.809261	0.000318754	0.00972319	failed rescue	0.496258	0.0260679	0.307912	direct
CHSY1	80.09	77.78	53.91	39.58	51.92	29.62	91.03	74.46	-0.761856	0.000836215	0.0188866	DN	-0.623596	0.00611532	0.0855833	failed rescue	0.0288374	0.899395	1	direct
LRRC8A	79.11	78.54	32.12	23	38.92	18.41	35.45	31.73	-1.29939	6.90294e-07	5.88639e-05	DN	-1.36654	1.8728e-07	2.13608e-05	failed rescue	-1.25783	1.54174e-06	0.000285159	direct
FKBP9	78.97	78.55	42	44.54	47.72	36.27	56.57	53.21	-0.717468	0.00151614	0.0290255	DN	-0.677298	0.00274601	0.0484339	failed rescue	-0.548409	0.0150442	0.230841	indirect
SLC25A29	78.86	94.52	34.08	24.93	46.33	21.64	49.64	48.23	-1.18642	1.39796e-05	0.000735919	DN	-1.39278	3.92766e-07	4.10365e-05	failed rescue	-0.834117	0.00211752	0.0670892	direct
SCARA5	78.14	89.33	34.17	31.58	33.19	29.85	109.95	79.1	-1.18094	2.10674e-06	0.000153222	DN	-1.18545	1.88086e-06	0.00015602	failed rescue	0.14718	0.547978	0.962277	direct
MYCN	78.06	79.12	31.59	30.52	46.81	33.6	77.96	85.8	-0.777651	0.00125359	0.0255327	DN	-1.21142	6.34582e-07	6.15995e-05	failed rescue	0.00517186	0.984486	1	direct
TCHH	73.69	57.83	23.86	13.37	34.74	9.15	62.15	34.95	-1.48567	0.0013579	0.0269356	DN	-1.6903	0.000291352	0.00916455	failed rescue	-0.478731	0.293132	0.851827	indirect
KIF3B	72.68	79.79	17.08	12.62	16.12	9.63	16.37	14.99	-2.38822	2.68553e-24	5.25098e-21	DN	-2.2123	2.24635e-21	7.68646e-18	failed rescue	-2.30428	7.37628e-23	1.00959e-18	direct
FOXK2	71.97	70.34	45.96	28.57	48.31	23.47	51.15	44.18	-0.828957	0.00210164	0.0369731	DN	-0.79217	0.00326155	0.0549087	failed rescue	-0.587413	0.0288511	0.326428	direct
SH3GL1	71.03	62.59	32.02	29.68	39.71	23.53	43.29	39.09	-0.873209	0.000134671	0.00466643	DN	-0.960223	2.81868e-05	0.00151265	failed rescue	-0.708524	0.00190199	0.0635701	indirect
CAMSAP1	70.63	78.78	42.56	31.48	46.68	18.58	44.32	41.53	-1.02569	0.000607058	0.0149439	DN	-0.847603	0.0044837	0.0690308	failed rescue	-0.801619	0.00716768	0.151005	indirect
NAT14	70.59	54.82	34.02	30.86	39.21	21.71	79.24	59.27	-0.814559	0.00234358	0.0401459	DN	-0.766076	0.00427723	0.0667531	failed rescue	0.166941	0.529173	0.959439	direct
DMAC2	70.42	63.87	33.36	34.32	36.1	27.77	35.59	32.45	-0.849712	0.000521635	0.0134203	DN	-0.794686	0.00116136	0.0259731	failed rescue	-0.938847	0.000127191	0.00825053	indirect
ANKRD40	68.69	69.03	43.67	37.69	42.78	30.28	51.23	51.17	-0.720223	0.000749072	0.0174958	DN	-0.603923	0.00460602	0.0702033	failed rescue	-0.437045	0.0399548	0.390166	indirect
ITIH5	68.41	94.55	31.91	29.39	30.71	18.83	146.13	109.89	-1.55835	1.48939e-08	2.16865e-06	DN	-1.28764	2.42646e-06	0.000193087	failed rescue	0.627564	0.0198078	0.268958	direct
EXOSC3	68.31	67.89	26.67	19.14	26.09	20.84	26.27	23.53	-1.30076	2.00895e-08	2.83469e-06	DN	-1.41173	1.04977e-09	2.71098e-07	failed rescue	-1.44061	6.00558e-10	3.57384e-07	direct
POMGNT1	67.67	69.46	11.85	10.43	13.18	10.02	12.34	15.04	-2.35459	1.28844e-19	1.76349e-16	DN	-2.45011	4.69934e-21	1.12186e-17	failed rescue	-2.30377	5.49113e-19	2.50524e-15	indirect
UTP18	67.28	66.9	18.34	19.72	18.41	18.15	17.07	24.34	-1.61004	7.53082e-07	6.2093e-05	DN	-1.63177	5.18598e-07	5.25781e-05	failed rescue	-1.66706	2.91546e-07	7.00069e-05	indirect
GRK6	67.02	64.93	38.26	35.11	41.79	22.03	62.8	61.62	-0.832438	0.00059805	0.014802	DN	-0.692464	0.00426291	0.0666783	failed rescue	-0.120843	0.616434	0.968021	direct
CPSF7	66.28	67.72	45.46	33.11	45.31	25.88	43.36	45.75	-0.731313	0.00164114	0.0306442	DN	-0.620341	0.00742782	0.0974216	failed rescue	-0.596669	0.0101012	0.184587	direct
PITPNM3	64.18	62.02	42.6	31.92	35.27	14.17	67.05	54.22	-1.2065	8.27707e-05	0.00318225	DN	-0.599176	0.0481856	0.298904	failed rescue	-0.074886	0.804678	1	direct
RBPJ	64.08	56.85	23.88	20.83	23.29	21.09	19.7	21.42	-1.20795	2.65898e-07	2.56292e-05	DN	-1.26714	6.72579e-08	9.20559e-06	failed rescue	-1.58564	2.18491e-11	2.60785e-08	direct
SECTM1	63.43	66.79	31.86	40.59	30.75	24.49	40.91	51.93	-0.989143	0.00121368	0.024905	DN	-0.635991	0.0365093	0.255433	failed rescue	-0.454129	0.133343	0.671194	indirect
PRKCA	63.07	67.95	35.98	23.66	29.27	13.67	65.14	49.99	-1.4622	4.3474e-07	4.02047e-05	DN	-1.00606	0.000439665	0.0123821	failed rescue	-0.218404	0.441336	0.93579	direct
ARHGAP8	63.03	49.94	28.91	21.23	26.71	11.11	50.84	28.85	-1.40338	4.42515e-05	0.00194337	DN	-1.00833	0.00298891	0.0517183	failed rescue	-0.503953	0.135384	0.675168	direct
ADAR	62.27	73.26	44.6	29.82	38.9	22.89	67.57	64.37	-0.956964	0.000139963	0.00478919	DN	-0.730898	0.00347897	0.0570942	failed rescue	-0.0665537	0.789616	0.998249	direct
LOXL2	61.91	61.67	29.07	17.71	31.34	13.41	96.97	93.54	-1.31484	7.92969e-06	0.000459888	DN	-1.26493	1.67349e-05	0.000991563	failed rescue	0.612526	0.0345365	0.361943	direct
FGF8	61.36	48.6	3.79	7.16	11.41	7.13	72.23	97.4	-2.37837	2.99955e-09	5.40194e-07	DN	-3.21378	3.93845e-14	3.8504e-11	failed rescue	0.579214	0.117071	0.636612	direct
DHCR7	60.58	58.47	30.76	23.66	38.28	18.42	83.98	62.66	-0.896047	0.000496826	0.0129772	DN	-0.975256	0.000155677	0.00563691	failed rescue	0.288253	0.258074	0.821559	indirect
SENP2	59.91	61.38	38.36	30	34.05	24.64	29.63	35.77	-0.761197	0.000520298	0.0134112	DN	-0.651846	0.00286746	0.0497427	failed rescue	-0.904058	3.89965e-05	0.00337814	indirect
EIF4EBP2	58.49	55.15	30.69	27.34	28.91	19.38	22.17	22.2	-1.04581	2.07059e-06	0.000151552	DN	-0.810097	0.000220405	0.00732205	failed rescue	-1.37571	5.8654e-10	3.57384e-07	direct
BFAR	58.4	54.54	22.18	22.97	23.12	25.22	22.27	18.92	-0.974311	0.000459306	0.0121832	DN	-1.15612	3.348e-05	0.00171626	failed rescue	-1.47586	1.50423e-07	4.03693e-05	direct
ZDHHC12	58.36	55.29	30.21	25.13	28.44	23.58	37.57	42.69	-0.83566	0.00291355	0.0475153	DN	-0.844053	0.00242517	0.0444355	failed rescue	-0.446378	0.105098	0.607324	direct
KHDRBS3	57.78	55.34	25.35	23.05	27.17	18.65	91.77	72	-1.04513	4.57195e-06	0.000281875	DN	-1.01786	7.75298e-06	0.000530575	failed rescue	0.622454	0.00509235	0.118954	direct
CDK9	56.67	58.27	22.58	18.81	23.71	16.46	24.13	24.95	-1.30293	9.34394e-09	1.39011e-06	DN	-1.31157	6.99067e-09	1.42808e-06	failed rescue	-1.22535	6.06988e-08	1.97806e-05	indirect
FOXF1	56.66	48.74	29.54	23.24	4.42	3.84	76.59	47.48	-3.4466	3.07437e-33	1.40263e-29	DN	-0.841429	0.0010301	0.0238561	failed rescue	0.206852	0.415958	0.927989	direct
FENDRR	56.1	54.19	23.67	22.84	2.41	3.87	95.58	62.38	-3.85621	9.64225e-24	1.64967e-20	DN	-1.06498	0.00162512	0.0334481	failed rescue	0.496648	0.136741	0.676694	direct
NKAIN1	55.56	76.06	11.54	12.68	16.18	15.81	64.59	71.8	-1.79356	3.85368e-09	6.66391e-07	DN	-2.26469	2.97158e-13	2.0336e-10	failed rescue	0.0516876	0.861208	1	direct
LDOC1	55.04	42.45	19.51	13.61	16.36	8.86	86.33	51.12	-1.77235	1.54004e-09	3.05486e-07	DN	-1.40881	1.17968e-06	0.000104846	failed rescue	0.464534	0.102167	0.600366	direct
CAB39	54.65	63.78	46.04	28.22	37.64	25.07	39.63	40.27	-0.720604	0.00311315	0.0498943	DN	-0.54098	0.0257058	0.20745	failed rescue	-0.577258	0.017623	0.252307	direct
POU4F1	54.34	60.65	34.71	22.15	24.41	13.14	92.71	66.76	-1.44497	5.35329e-08	6.72206e-06	DN	-0.879336	0.00078576	0.0192092	failed rescue	0.442084	0.089088	0.569539	direct
XXYLT1	54.08	57.39	25.84	29.57	32.26	18.97	32.78	41.94	-0.88748	0.000872551	0.0194505	DN	-0.846725	0.00150006	0.0315867	failed rescue	-0.597009	0.0244076	0.299408	indirect
VIPR2	53.31	60.82	19.7	15.46	23.39	10.62	71.14	58.58	-1.58411	2.64565e-09	4.96041e-07	DN	-1.51667	1.13428e-08	2.09795e-06	failed rescue	0.130065	0.616136	0.968021	direct
SALL2	52.92	52.67	35.09	26.48	37.11	19.5	45.44	45.15	-0.797024	0.00210518	0.0369879	DN	-0.656358	0.0111652	0.125563	failed rescue	-0.250838	0.330798	0.882924	indirect
R3HDM1	52.75	55.47	30.54	15.67	27.36	11.38	31.24	28.43	-1.34995	4.80962e-05	0.00205076	DN	-1.11763	0.000708417	0.017791	failed rescue	-0.883147	0.00727615	0.151351	direct
HS1BP3	51.57	41.39	20.21	22.53	20.07	15.84	46.25	43.66	-1.11076	2.90697e-05	0.00139118	DN	-0.852104	0.00122242	0.0270733	failed rescue	-0.0312314	0.906429	1	direct
IWS1	51.02	68.01	25.52	18.96	22.98	14.16	21.46	26.89	-1.47449	1.07526e-07	1.20632e-05	DN	-1.25458	5.2304e-06	0.000378775	failed rescue	-1.31176	2.04031e-06	0.000353489	indirect
GSTM4	50.69	49.08	29.39	20.13	21.96	13.81	25.56	21.86	-1.25341	1.1206e-06	8.9172e-05	DN	-0.864682	0.000602011	0.0154882	failed rescue	-1.0551	3.55989e-05	0.00310345	direct
TFAP2B	50.41	41.72	27.57	18.19	29.8	14.89	35.39	27.59	-0.888588	0.000743034	0.0173845	DN	-0.874596	0.000892581	0.0213207	failed rescue	-0.583131	0.026275	0.309489	indirect
MSANTD4	49.73	49.94	25.83	19.13	21.06	20.4	21.25	20.28	-1.02711	1.97499e-05	0.00097941	DN	-1.00666	2.61335e-05	0.00143076	failed rescue	-1.25109	2.19521e-07	5.48631e-05	direct
HECTD3	49.61	43.43	33.17	25.77	30.65	16.44	32.57	31.15	-0.805035	0.000701802	0.0167929	DN	-0.505322	0.0325766	0.239076	failed rescue	-0.557055	0.0187054	0.260449	indirect
SLC25A22	47.92	43.67	14.05	7.27	18.01	7.24	18.91	16.69	-1.69002	6.53308e-07	5.64844e-05	DN	-1.9694	8.91359e-09	1.71831e-06	failed rescue	-1.36751	4.89515e-05	0.00385057	direct
TMEM167A	47.21	43.82	20.74	18.18	17.53	19.41	20.35	14.47	-1.0499	0.000108723	0.00400023	DN	-1.06442	8.40891e-05	0.00350893	failed rescue	-1.41432	2.27131e-07	5.55132e-05	direct
CABLES1	46.56	51.77	16.51	13.81	17.26	11.65	33.15	31.81	-1.58436	1.65941e-12	6.30898e-10	DN	-1.56622	2.69893e-12	1.2738e-09	failed rescue	-0.63241	0.00392755	0.102393	direct
C11orf49	46.38	39.35	25.71	20.02	20.78	12.36	27.53	36.22	-1.10674	4.59029e-05	0.00198194	DN	-0.755946	0.00484244	0.0727536	failed rescue	-0.424386	0.111358	0.62371	indirect
MEN1	45.97	40.34	15.8	9.68	16.37	6.73	18.21	16.81	-1.74208	4.02737e-08	5.16351e-06	DN	-1.6292	2.43976e-07	2.73713e-05	failed rescue	-1.31186	2.86552e-05	0.00268633	indirect
CCDC71	45.65	45.9	17.55	24.8	17.97	17.4	19.19	25.4	-1.10472	0.00221098	0.0383545	DN	-0.903082	0.0119257	0.130914	failed rescue	-1.00969	0.0048642	0.115948	indirect
IARS2	45.63	47.99	31.28	24.41	25.41	20.93	28.13	22.43	-0.79303	0.00034484	0.00993648	DN	-0.595805	0.006785	0.0914665	failed rescue	-0.90867	4.18019e-05	0.00340519	indirect
MYO1E	44.07	50.26	17.73	10.17	21.06	10	59.76	41.53	-1.455	2.42839e-06	0.000173418	DN	-1.63009	1.45994e-07	1.76833e-05	failed rescue	0.064142	0.832212	1	direct
EFNB2	44.01	54.27	13.62	11.43	14.02	7.62	49.71	40.91	-2.00813	3.27069e-15	2.13171e-12	DN	-1.81334	7.79191e-13	4.53744e-10	failed rescue	-0.154314	0.529192	0.959439	direct
SH3BGR	43.87	35.29	9.97	9.06	10.85	6.89	10.71	7.03	-1.89667	1.28132e-08	1.88575e-06	DN	-1.83833	2.23283e-08	3.82009e-06	failed rescue	-2.07243	5.89186e-10	3.57384e-07	direct
CTSC	43.76	45.2	20.55	16.52	19.51	14.64	22.57	25.05	-0.818734	0.000319419	0.00934163	DN	-0.854128	0.000167662	0.00592746	failed rescue	-0.761956	0.000792825	0.0333889	indirect
ICMT	43.7	45.58	17.79	15.63	19.22	9.88	19.92	19.35	-1.44626	7.80175e-09	1.22739e-06	DN	-1.26749	3.75834e-07	4.01283e-05	failed rescue	-1.20991	1.20447e-06	0.000241318	indirect
GTF3C4	43.04	40.46	23.11	22.04	24.81	19.46	23.05	24.56	-0.718444	0.0015263	0.0291767	DN	-0.730587	0.00126445	0.0277794	failed rescue	-0.835012	0.000234462	0.0134835	indirect
LMO4	42.73	54.7	16.47	20.04	12.65	17.62	38.13	36.65	-1.42451	5.73981e-05	0.00235212	DN	-1.23931	0.000430403	0.0122218	failed rescue	-0.396449	0.253237	0.816969	direct
ATP2A3	42.36	46.53	11.48	7.73	9.35	3.67	27.86	20.97	-2.6439	1.18198e-15	8.98761e-13	DN	-2.059	1.52685e-10	5.09708e-08	failed rescue	-0.888569	0.00435639	0.108988	direct
KCTD15	42.24	39.6	20.36	18.42	22.33	15.71	34.26	32.25	-0.890208	4.18071e-05	0.00185183	DN	-0.911066	2.73448e-05	0.00147858	failed rescue	-0.284245	0.186423	0.742385	direct
DBNDD1	41.98	35.85	21.6	10.85	22.97	10.01	22.12	22.96	-1.09639	0.00131098	0.0263486	DN	-1.18012	0.000541922	0.01431	failed rescue	-0.840887	0.0135637	0.215353	indirect
ZC3H14	41.89	41.83	27.4	22.6	25.65	20.07	29.15	28.41	-0.64077	0.0024328	0.0412101	DN	-0.597008	0.00460365	0.0702033	failed rescue	-0.604527	0.00416791	0.106828	indirect
FJX1	41.87	30.24	15.43	10.23	21.79	10.7	25.81	16.43	-0.96871	0.00188498	0.0340815	DN	-1.33893	2.07371e-05	0.00117822	failed rescue	-0.786839	0.0114959	0.195773	direct
CPD	41.77	44.6	31.99	21.84	28.76	17.77	32.89	31.96	-0.721766	0.00209105	0.0369043	DN	-0.604199	0.0098209	0.114888	failed rescue	-0.465844	0.0463795	0.418896	indirect
CAPN2	41.72	42.64	28.44	20.95	26.77	15.99	53.78	51.78	-0.791361	0.000446125	0.0119028	DN	-0.61792	0.00588087	0.0832383	failed rescue	0.312401	0.161473	0.710991	indirect
HS3ST3B1	41	41.95	9.39	11.58	8.22	7.34	63.11	47.94	-2.24229	2.97195e-17	2.71181e-14	DN	-1.74326	1.67671e-11	6.95428e-09	failed rescue	0.340936	0.172609	0.72782	direct
MTUS2	40.97	40.48	17.62	12.18	11.97	8.49	37.75	23.98	-1.78611	5.44312e-12	1.81707e-09	DN	-1.29984	2.98832e-07	3.29848e-05	failed rescue	-0.427244	0.0875232	0.563732	direct
VAMP3	40.84	45.7	24.15	17.31	18.23	13.42	18.98	14.49	-1.22092	5.17119e-07	4.68729e-05	DN	-0.893283	0.000186554	0.00639942	failed rescue	-1.36344	2.34236e-08	8.43681e-06	direct
ZNF536	40.39	33.4	18.67	11.83	20.9	9.11	40.53	27.36	-1.16573	6.49794e-05	0.00259293	DN	-1.14404	8.74547e-05	0.00362725	failed rescue	-0.19581	0.497096	0.953062	direct
TMED7	40.15	42.3	17.5	17.4	16.75	19.03	14.85	12.54	-0.950044	0.000655221	0.0159007	DN	-1.0714	0.000121932	0.00467476	failed rescue	-1.60846	1.31304e-08	5.13474e-06	indirect
FGFR2	39.84	62.94	13.05	13.6	9.35	7.86	52.9	46.55	-2.35853	2.70098e-14	1.54034e-11	DN	-1.79899	2.61576e-09	6.06812e-07	failed rescue	-0.0773769	0.792153	0.99923	direct
LFNG	39.76	38.83	26.95	12.42	22.52	6.83	30.3	22.2	-1.29081	0.00138674	0.0273037	DN	-0.89234	0.0253328	0.205898	failed rescue	-0.61387	0.123837	0.651158	direct
GALNT2	39.6	36.61	17.94	16.89	21.9	11.71	19.49	17.63	-1.01662	3.16762e-05	0.00148987	DN	-0.989469	5.17773e-05	0.00240229	failed rescue	-1.05383	1.68049e-05	0.0017693	indirect
ALDH1A3	39.59	45.51	17.79	18.63	18.51	13.81	79.17	54.82	-1.18676	3.38668e-06	0.000221787	DN	-1.04025	4.31971e-05	0.00208183	failed rescue	0.631819	0.0116393	0.197162	direct
HIP1	39.56	47.39	26.17	16.1	27.96	13.85	28.87	27.95	-0.905686	0.0011989	0.0246758	DN	-0.909804	0.00113374	0.0257581	failed rescue	-0.640397	0.0215261	0.280331	indirect
ABCC1	39.22	42.24	27.28	13.07	18.7	7.79	50.7	33.7	-1.48331	3.61564e-05	0.00165509	DN	-0.897622	0.0112292	0.125978	failed rescue	0.0102549	0.977231	1	direct
TIMM10B	38.96	38.35	20.35	16.31	17.56	18.56	20.18	19.5	-0.842037	0.00117347	0.0243979	DN	-0.917896	0.000381134	0.0112913	failed rescue	-0.966376	0.000191272	0.0114321	indirect
SNX9	38.56	36.84	20.89	17.66	20.77	14.86	34.76	33.06	-0.866153	4.69504e-05	0.00200816	DN	-0.801426	0.000158343	0.00568851	failed rescue	-0.169616	0.420901	0.929185	direct
BMP7	38.26	48.67	24.91	23.66	22.16	15	38.11	32.73	-1.03111	1.67242e-05	0.000847794	DN	-0.67656	0.00445201	0.0686976	failed rescue	-0.316754	0.181113	0.738414	direct
PPP2R3C	38.01	43.63	14.25	10.59	10.96	13.58	7.93	12.97	-1.52061	0.000110393	0.0040292	DN	-1.47462	0.000158349	0.00568851	failed rescue	-1.87845	2.29071e-06	0.000391912	indirect
DIAPH1	37.98	40.16	24.44	19.12	26.47	12.55	32.02	31.58	-0.848474	0.00101453	0.0218949	DN	-0.693123	0.0071384	0.0948576	failed rescue	-0.315436	0.219256	0.785384	direct
CMTR1	37.01	41.04	24.54	20.85	23.08	18.49	25.83	23	-0.69542	0.00157998	0.0298691	DN	-0.618331	0.00480426	0.0724982	failed rescue	-0.690874	0.00166543	0.0585983	direct
OSTM1	36.97	40.61	17.2	15.63	16.76	14.82	16.4	12.83	-1.0129	3.89667e-05	0.00176019	DN	-0.991479	5.36749e-05	0.00247356	failed rescue	-1.40902	1.38291e-08	5.25773e-06	direct
TSPYL4	36.97	31.89	23.42	19.05	20.4	15.46	19.82	20.55	-0.729702	0.00112844	0.0237251	DN	-0.539668	0.0154343	0.152517	failed rescue	-0.779049	0.000505762	0.0242041	indirect
STAMBP	36.53	37.02	4.83	2.92	3.6	3.36	3.44	0.5	-3.16559	2.47176e-11	7.51799e-09	DN	-3.00305	1.24833e-10	4.27148e-08	failed rescue	-4.05323	3.54189e-16	6.92541e-13	indirect
STAT1	36.5	38.63	17.52	17.55	16.25	12.7	15.51	15.98	-1.1536	1.46687e-06	0.000110313	DN	-0.942993	7.52583e-05	0.00317971	failed rescue	-1.2562	1.63817e-07	4.26182e-05	direct
UHMK1	36.21	38.59	12.97	9.1	10.53	7.7	11.67	8.46	-1.84213	2.68485e-15	1.83738e-12	DN	-1.61886	2.371e-12	1.159e-09	failed rescue	-1.92938	1.49666e-16	3.41412e-13	direct
ANK1	35.83	36.18	20.27	18.08	25.46	13.02	67.19	61.1	-0.733233	0.00289253	0.0473	DN	-0.738916	0.0027428	0.0484339	failed rescue	0.823056	0.000769429	0.0327055	direct
GTF2IRD1	35.46	38.09	21.23	12.19	18.14	9.13	23.05	23.39	-1.19322	1.10463e-05	0.000614596	DN	-0.937468	0.000500942	0.0135502	failed rescue	-0.706477	0.00863392	0.166841	indirect
ADGRB2	35.42	41.42	14.57	8.76	14.52	5.11	50.2	31.49	-1.84818	7.71337e-07	6.32173e-05	DN	-1.59127	1.79036e-05	0.0010517	failed rescue	0.0340672	0.925599	1	indirect
MED1	34.75	37.85	16.23	11.72	17.22	8.17	15.03	14.35	-1.48307	3.5824e-07	3.40502e-05	DN	-1.29599	7.84587e-06	0.000534261	failed rescue	-1.30157	7.32873e-06	0.000926073	indirect
C1QTNF1	34.67	25.45	10.91	7.24	9.74	4.82	14.45	11.74	-1.87465	1.19355e-09	2.40237e-07	DN	-1.58923	1.74369e-07	2.01787e-05	failed rescue	-1.21576	5.46123e-05	0.00424704	direct
KLF4	34.67	32.76	21.68	19.45	14.68	9.07	28.87	22.27	-1.30868	2.83335e-08	3.83961e-06	DN	-0.549331	0.0173451	0.162493	failed rescue	-0.414705	0.0720698	0.518487	direct
LINC00689	34.44	40.2	13.61	11.7	13.86	7.17	42.83	31.37	-1.65783	4.16063e-10	9.03913e-08	DN	-1.40212	9.40935e-08	1.21496e-05	failed rescue	-0.0358323	0.890912	1	direct
NRP2	33.84	37.21	17.26	14.36	19.02	12.91	52.57	46.07	-0.948711	8.2485e-06	0.000474358	DN	-1.0258	1.44436e-06	0.000122788	failed rescue	0.459733	0.0287109	0.325843	direct
LMBR1	33.59	34.35	19.14	16.85	17.06	11.52	19.21	21.83	-0.980245	1.10378e-05	0.000614596	DN	-0.689702	0.00186348	0.0366748	failed rescue	-0.712667	0.00131035	0.0489277	indirect
SDC1	33.41	38.41	13.4	14.9	20.01	13.79	33.82	45.3	-0.884552	0.00271528	0.04483	DN	-1.14589	0.000114664	0.00445855	failed rescue	0.122627	0.675398	0.978617	direct
FOXA2	33.35	39.98	6.22	7.85	9.29	10.96	15.05	26.56	-1.58473	0.000115014	0.00416575	DN	-2.20171	1.57047e-07	1.85301e-05	failed rescue	-0.800344	0.0461067	0.417922	direct
SLC35A5	33.26	35.74	12.24	11.31	10.87	12.41	10.56	8.19	-1.31642	2.69492e-06	0.00018819	DN	-1.39419	6.50691e-07	6.25388e-05	failed rescue	-1.91236	2.28642e-11	2.60785e-08	direct
CSTF2	33.07	35.58	11.91	12.84	13.33	8.96	12.83	15.14	-1.43524	1.01412e-07	1.16603e-05	DN	-1.32848	7.568e-07	7.04648e-05	failed rescue	-1.29744	1.27174e-06	0.00024516	direct
MRRF	32.82	27.39	9.71	10.72	8.89	9.67	9.9	13.45	-1.39737	1.95548e-07	1.98257e-05	DN	-1.26219	2.07126e-06	0.000166761	failed rescue	-1.43919	7.93474e-08	2.52565e-05	indirect
TNFRSF10B	32.64	39.92	21.22	13.6	19.8	12.92	27.7	23.35	-0.94925	0.000115047	0.00416575	DN	-0.90994	0.000206048	0.00696342	failed rescue	-0.525013	0.0316588	0.343628	direct
CCNO	32.52	32.52	9.9	7.58	9.18	5.06	19.31	7.6	-2.00828	1.37255e-06	0.000103791	DN	-1.71899	2.95354e-05	0.00156082	failed rescue	-1.26563	0.00182584	0.0627895	direct
PTBP3	32.27	32.97	18.37	14.81	15.13	13.21	19.21	17.14	-0.965429	1.29352e-05	0.000697026	DN	-0.812709	0.000223726	0.00739646	failed rescue	-0.904705	4.16284e-05	0.00340519	direct
TNFAIP3	32.13	36.76	12.6	8.66	13.85	8.46	42.88	42.71	-1.44028	2.30258e-09	4.37714e-07	DN	-1.56111	9.90137e-11	3.56632e-08	failed rescue	0.284331	0.226213	0.794183	direct
EML4	31.7	31.62	20.21	14.44	19.07	11.35	17.51	16.26	-0.877139	0.000102822	0.00382425	DN	-0.722423	0.00131426	0.0285528	failed rescue	-0.929589	3.98694e-05	0.00340519	direct
NOS1	31.61	26.53	15.33	4.33	7.91	2.76	81.9	31.78	-2.32371	7.66245e-05	0.00301368	DN	-1.48165	0.00951919	0.112512	failed rescue	0.920335	0.102873	0.600947	direct
TOR1B	31.58	30.91	14.72	10.87	13.55	12.3	14.94	17.8	-1.05181	4.25688e-05	0.00187948	DN	-1.19485	3.22453e-06	0.000247944	failed rescue	-0.980437	0.000124079	0.00808697	direct
GEMIN5	31.48	30.88	15.31	14.28	17.58	11.38	14.69	18.98	-0.917754	0.000341514	0.00988226	DN	-0.912276	0.000370132	0.0109892	failed rescue	-0.89369	0.000483239	0.0232891	indirect
HUNK	31.36	32.18	17.88	16.54	21.23	13.47	40.4	37.45	-0.676518	0.00252695	0.0424894	DN	-0.672161	0.00271467	0.0481291	failed rescue	0.255366	0.250815	0.815155	direct
SMARCA2	31.29	36.98	27.01	12.03	20.72	6.95	42.34	24.3	-1.25304	0.00206214	0.0367028	DN	-0.799318	0.0471546	0.294705	failed rescue	-0.0455745	0.910554	1	direct
DYRK2	30.7	35.21	21.15	14.34	21.24	12.7	26.76	25.06	-0.786938	0.000939881	0.0206487	DN	-0.751485	0.00155748	0.0323478	failed rescue	-0.371097	0.116982	0.636612	direct
STXBP1	30.43	27.15	13.69	11.08	18.66	8.19	19.9	17.5	-0.949608	0.000626501	0.0153124	DN	-1.05805	0.000147949	0.00545817	failed rescue	-0.639413	0.0209268	0.276739	indirect
IGSF8	30.35	26.95	15.1	11.09	14.82	9.63	21.36	15.71	-1.02484	5.3061e-05	0.00220744	DN	-0.978101	0.000108927	0.00430892	failed rescue	-0.638787	0.0110801	0.193683	direct
TBC1D5	30.05	28.04	19.49	11.12	18.29	7.27	18.38	15.22	-1.04818	0.00111746	0.0235665	DN	-0.791544	0.0133579	0.141396	failed rescue	-0.81282	0.0112543	0.194061	indirect
ERLIN2	29.99	30.05	17.53	13.84	17.92	13.22	17.7	16.41	-0.766196	0.000361614	0.0102472	DN	-0.773683	0.000304696	0.00946085	failed rescue	-0.847557	7.98642e-05	0.0057836	direct
MDM2	29.44	27.59	15.79	13.3	12.89	14.22	16.02	14.68	-0.827009	0.00114658	0.0239226	DN	-0.792681	0.00176363	0.0353942	failed rescue	-0.909839	0.000344094	0.0179756	direct
RHOBTB2	29.37	28.94	19.74	15.57	18.73	10.3	26.72	30.63	-0.830481	0.000807114	0.0183356	DN	-0.577605	0.0192505	0.173801	failed rescue	-0.0315177	0.899194	1	direct
PBX1	29.29	33.53	20.98	17.58	17.99	12.41	24.38	20.13	-0.839805	9.15011e-05	0.00345388	DN	-0.536512	0.0119093	0.130914	failed rescue	-0.490814	0.0214614	0.280331	indirect
TOX3	28.9	28.18	20.84	12.15	17.32	7.17	18.75	16.62	-1.0959	0.000229043	0.00710007	DN	-0.671674	0.0226031	0.192155	failed rescue	-0.756428	0.0106373	0.189866	direct
ZEB1	28.29	25.08	15.13	9.68	14.63	10.25	18.37	14.07	-0.90422	0.000118156	0.00424462	DN	-0.971475	3.41285e-05	0.00174297	failed rescue	-0.74872	0.0013839	0.0510552	direct
TP53BP2	27.93	34.84	12.12	7.31	9.18	5.53	13.5	13.67	-1.88027	3.63212e-11	1.05772e-08	DN	-1.51914	5.08443e-08	7.73229e-06	failed rescue	-1.2337	8.70429e-06	0.00106371	indirect
SPPL3	27.86	30.87	16.51	11.04	15.98	8.98	19.3	17.02	-0.998042	4.67274e-05	0.00200816	DN	-0.88923	0.000263059	0.00846801	failed rescue	-0.69203	0.00444554	0.110192	indirect
WASF1	27.67	24.81	12.32	8.65	12.64	7.65	16.1	11.17	-1.16766	1.18843e-05	0.00065064	DN	-1.17518	1.00347e-05	0.000652643	failed rescue	-0.972269	0.000250452	0.014165	indirect
SORCS1	27.37	29.76	15.54	8.51	14.37	6.95	46.6	25.65	-1.29711	0.000236267	0.00726692	DN	-1.07649	0.00214853	0.0411862	failed rescue	0.338638	0.32925	0.882234	direct
FSTL3	27.32	23.58	11.23	8.88	16.34	8.25	17.02	15.1	-0.865486	0.00138842	0.0273037	DN	-1.17877	1.60026e-05	0.000956454	failed rescue	-0.667201	0.0133429	0.213596	indirect
P3H2	27.18	18.09	8.18	6.39	12.5	5.23	20.08	12.34	-1.20455	0.000861426	0.0192652	DN	-1.48908	4.58153e-05	0.0021698	failed rescue	-0.515793	0.148778	0.698088	direct
SLC10A3	26.9	22.94	12.01	11.4	12.95	8.14	17.37	13.02	-1.00815	0.000277767	0.00830086	DN	-0.964697	0.000495074	0.0134446	failed rescue	-0.7252	0.00844024	0.164795	indirect
TMTC1	26.65	21.05	14.92	7.81	14.36	6.13	40.24	24.82	-1.09039	0.00199947	0.0358203	DN	-0.964723	0.00608772	0.0852842	failed rescue	0.404194	0.246811	0.8126	direct
VAV3	26.46	26.33	7.54	3.88	3.79	2.49	20.21	17.94	-2.99872	2.56672e-23	3.90341e-20	DN	-1.9598	4.61396e-12	2.03714e-09	failed rescue	-0.510159	0.0613615	0.484346	direct
ARFGEF2	26.4	26.38	18	10.32	16.51	7.8	16.08	12.32	-0.971451	0.000846811	0.0190207	DN	-0.772646	0.00768221	0.0990919	failed rescue	-0.931045	0.0013881	0.0510724	direct
CCDC97	26.34	22.41	11.15	7.48	12.29	5.89	10.47	10.84	-1.26615	7.55469e-06	0.000440004	DN	-1.25678	8.72671e-06	0.000582646	failed rescue	-1.30579	4.32234e-06	0.000637814	indirect
PLPPR2	26.34	27.09	14.03	12.11	17.77	9.73	18.05	15.42	-0.76359	0.00217584	0.0379214	DN	-0.868503	0.000514764	0.0138076	failed rescue	-0.684841	0.00595887	0.133923	direct
SECISBP2	26.03	26.35	15.14	13.18	12.66	9.2	12.08	11.48	-1.03556	3.91802e-06	0.00024599	DN	-0.692111	0.00179412	0.035692	failed rescue	-1.10241	9.4345e-07	0.000198661	direct
PROX1	25.64	24.17	15.11	7.88	14.53	5.04	27.31	15.98	-1.21637	0.00207461	0.0367706	DN	-0.975902	0.0129994	0.139099	failed rescue	-0.226944	0.560829	0.964342	direct
ZNF395	25.55	21.37	12.8	13.33	12.81	7.96	19.16	16.29	-0.98676	5.77637e-05	0.00236003	DN	-0.671829	0.00593524	0.083748	failed rescue	-0.423818	0.0811489	0.546521	direct
ARMC7	25.51	25.88	16.16	9.55	16.39	10.17	19.42	18.99	-0.886625	0.0017862	0.0325536	DN	-0.853266	0.00249608	0.0452501	failed rescue	-0.55429	0.0495069	0.435197	direct
PEX10	25.3	19.04	8.94	10.45	10.53	8.18	10.99	8.57	-1.02534	0.000605159	0.014924	DN	-0.963069	0.00126087	0.0277453	failed rescue	-1.15535	0.000116304	0.00769014	indirect
GALNT7	25.16	28.15	7.16	6.01	7.43	5.49	9.73	10.22	-1.84525	4.67295e-14	2.36884e-11	DN	-1.86382	2.19077e-14	2.30654e-11	failed rescue	-1.43284	2.51441e-09	1.32365e-06	indirect
TJP1	25.1	24.8	12.26	7	11.58	6.31	10.16	9.61	-1.30816	1.15355e-06	9.07393e-05	DN	-1.23301	4.20025e-06	0.00031075	failed rescue	-1.33993	6.59785e-07	0.000143341	indirect
AMIGO1	24.9	22.68	10.88	6.55	11.41	4.78	14	14.56	-1.4084	6.92192e-06	0.000414891	DN	-1.31164	2.56649e-05	0.00141644	failed rescue	-0.748662	0.015268	0.232246	direct
ITGA6	24.89	28.4	10.1	7.88	14.61	9.14	24.48	22.16	-0.991141	1.27469e-05	0.000689595	DN	-1.44994	2.73631e-10	8.5118e-08	failed rescue	-0.210272	0.349417	0.89576	indirect
SLC46A3	24.76	29.93	17.48	16.18	11.49	9.12	29.6	20.58	-1.1946	3.63537e-06	0.000232511	DN	-0.533414	0.0351509	0.250187	failed rescue	-0.142036	0.575024	0.964397	direct
NOG	24.74	16.41	8.75	9.46	8.48	5.04	18.81	13.73	-1.38982	4.92796e-05	0.00208176	DN	-0.990044	0.00344453	0.0566905	failed rescue	-0.33732	0.310395	0.868965	direct
SIMC1	24.53	20.62	11.56	6.09	9.77	5.31	12.83	14.41	-1.38344	1.0548e-05	0.000594116	DN	-1.18503	0.000136566	0.00514924	failed rescue	-0.752675	0.0147859	0.228156	indirect
ITGAV	24.48	25.33	11.96	10.79	13.22	12.25	13.55	12.14	-0.739077	0.00133994	0.0267343	DN	-0.968366	2.74391e-05	0.00147858	failed rescue	-0.97589	2.40359e-05	0.00240131	direct
AGGF1	24.41	25.43	16.46	13.18	14.92	12.05	16.62	16.69	-0.671622	0.00285643	0.0467656	DN	-0.595914	0.00779473	0.0996748	failed rescue	-0.595279	0.00796899	0.159229	direct
SCARF2	24.35	21.09	7.67	6.45	12.58	5.51	14.71	14.64	-1.18912	5.11683e-05	0.00214828	DN	-1.5171	3.35248e-07	3.6417e-05	failed rescue	-0.638263	0.027918	0.318959	indirect
CHAMP1	24.29	25.51	16.99	7.31	14.57	7.21	14.75	12.09	-1.0277	0.00242829	0.0411846	DN	-0.922722	0.00615758	0.0858902	failed rescue	-0.909934	0.00719737	0.151005	indirect
PRXL2B	24.13	24.31	10.01	9.43	12.92	7.17	12.17	10.84	-1.07956	4.08599e-05	0.00182166	DN	-1.14806	1.37009e-05	0.00083344	failed rescue	-1.07773	4.36393e-05	0.00349293	indirect
PTGIS	24.11	29.77	14.67	8.47	11.29	9	46.04	40.88	-1.20109	4.13469e-06	0.000257234	DN	-1.08931	2.58794e-05	0.00142254	failed rescue	0.665356	0.00937725	0.1755	direct
SLC22A17	23.66	29.23	12.48	9.08	13.76	11.19	17.45	18.46	-0.84279	0.00200537	0.0358475	DN	-1.1308	3.48851e-05	0.00176458	failed rescue	-0.54757	0.0426275	0.399892	indirect
TRIM58	23.64	20.09	6.21	7.5	4.08	3.3	9.63	8.24	-2.35374	8.40077e-17	6.76361e-14	DN	-1.49458	4.16942e-08	6.5594e-06	failed rescue	-1.31101	1.24444e-06	0.000243324	direct
PRKAR2A	23.58	21.89	6.74	7.07	7.1	5.49	6.39	7.49	-1.78068	3.09331e-14	1.62839e-11	DN	-1.68044	5.75505e-13	3.75092e-10	failed rescue	-1.86708	2.3056e-15	3.9446e-12	indirect
NFYA	23.49	22.6	11.46	9.88	12.03	7.83	12.82	11.22	-1.02553	2.7731e-06	0.000192073	DN	-0.957566	1.14922e-05	0.000735018	failed rescue	-0.962812	1.05383e-05	0.00121208	direct
MFAP3	23.46	21.28	15.26	11.82	12.49	8.97	13.26	10.5	-0.856509	0.000121365	0.00433712	DN	-0.572529	0.00954753	0.112749	failed rescue	-0.939255	2.58313e-05	0.00250747	direct
TMX1	23	26.44	11.17	11.17	10.88	11.86	11.15	11.31	-0.872787	0.002065	0.0367061	DN	-0.97875	0.000542704	0.01431	failed rescue	-1.15068	5.24178e-05	0.00409967	direct
PODXL	22.78	35.03	13.12	6.81	12	7.61	63.06	49.04	-1.37825	1.33039e-05	0.00071195	DN	-1.41645	7.38172e-06	0.000512861	failed rescue	0.921831	0.00309385	0.088404	direct
SKI	22.63	22.59	11.44	5.59	14.11	5.08	13.37	9.95	-1.09932	0.0030999	0.0497401	DN	-1.29038	0.000543671	0.01431	failed rescue	-0.976534	0.0085697	0.166841	indirect
MN1	22.6	29.62	8.86	4.71	11.43	5.33	20.08	15.46	-1.49283	4.28158e-06	0.000265167	DN	-1.82053	2.74972e-08	4.48041e-06	failed rescue	-0.590178	0.0642664	0.491404	direct
APBB2	22.54	21.11	11.12	8.35	15.29	7.61	17.6	13.46	-0.764093	0.00171691	0.0315005	DN	-0.924943	0.00015483	0.0056211	failed rescue	-0.525148	0.0308594	0.337898	direct
VWA5A	22.3	23.01	13.29	7.84	12.67	6.83	29.55	16.22	-0.985234	0.00105186	0.022425	DN	-0.934866	0.00173723	0.03507	failed rescue	0.0659187	0.825545	1	indirect
DDIAS	21.98	22.07	7.57	6.62	5.62	8.01	7.34	7.89	-1.41027	3.39207e-05	0.00157916	DN	-1.4803	1.20172e-05	0.000754494	failed rescue	-1.53479	6.13178e-06	0.000822801	indirect
TTYH2	21.77	21.9	7.64	5.2	5.69	2.68	10.52	7.26	-2.21637	1.75682e-12	6.4988e-10	DN	-1.63488	8.7653e-08	1.16125e-05	failed rescue	-1.33304	1.14744e-05	0.00126654	indirect
ACKR3	21.66	32.35	15.3	9.3	10.22	9.52	138.15	84.95	-1.1999	0.000274522	0.00823446	DN	-0.990186	0.00228589	0.0430357	failed rescue	2.02945	5.4966e-10	3.57384e-07	direct
PRSS23	21.61	15.43	9.78	6.6	8.54	5.18	37.93	21.81	-1.26561	3.05928e-05	0.00144388	DN	-1.06563	0.0003935	0.0115576	failed rescue	0.629916	0.033152	0.354327	indirect
MARVELD1	21.48	20.62	10.25	6.3	10.47	5.21	12.77	13.95	-1.25097	2.24425e-05	0.00109313	DN	-1.20457	4.11313e-05	0.00199633	failed rescue	-0.657858	0.02371	0.29635	indirect
BTBD7	21.47	22.08	14.62	11.27	12.99	7.84	13.11	8.7	-0.814287	0.000413896	0.0113074	DN	-0.595437	0.00945746	0.112291	failed rescue	-0.831766	0.000316695	0.0168008	indirect
IPO11	21.19	21.45	12.53	10.23	10.08	10.82	12.28	10.19	-0.783069	0.00269873	0.0447032	DN	-0.748895	0.00386005	0.0622404	failed rescue	-0.943925	0.000294475	0.0159308	indirect
RNF138	21.17	24.44	7.34	9.61	5.85	6.33	7.31	5.09	-1.63832	2.68996e-06	0.00018819	DN	-1.24694	0.000284041	0.00899925	failed rescue	-1.87404	9.57014e-08	2.78695e-05	indirect
DIS3L	21.07	23.43	12.15	11.91	8.11	7.59	14	13.72	-1.26632	1.00683e-06	8.05876e-05	DN	-0.717653	0.00465584	0.070805	failed rescue	-0.708436	0.00517465	0.120102	indirect
KCNN3	21.05	23.69	15.19	8.37	13.19	5.85	20.2	14.05	-1.09505	0.000660578	0.0160023	DN	-0.8041	0.0118755	0.130867	failed rescue	-0.420629	0.186657	0.742708	direct
EPB41	20.97	26.15	15.01	12.54	12.28	8.86	12.42	13.06	-0.964855	5.99902e-05	0.00243646	DN	-0.619301	0.00939781	0.112143	failed rescue	-0.901796	0.000170887	0.0104885	direct
LZTS3	20.76	17.04	7.55	6.02	8.22	5.36	13.17	9.46	-1.28129	6.20943e-07	5.51873e-05	DN	-1.31501	3.02235e-07	3.30936e-05	failed rescue	-0.782712	0.00200975	0.0654047	direct
GRIK3	20.69	23.88	6.11	1.97	6.85	1.1	31.64	17.13	-2.42966	0.000302073	0.00892975	DN	-2.36967	0.000413118	0.0119796	failed rescue	0.0797799	0.900816	1	indirect
DMRTA2	20.55	28.78	9.89	10.08	11.44	8.66	27.12	25.91	-1.09024	6.4294e-05	0.00258062	DN	-1.14014	3.02553e-05	0.0015866	failed rescue	0.0909001	0.734827	0.990669	direct
JMJD4	20.55	21.44	11.33	11.47	11.54	7.47	11.85	12.26	-0.935388	0.000613592	0.0150237	DN	-0.706369	0.00950031	0.112489	failed rescue	-0.798561	0.00334964	0.0916931	indirect
LRRC58	20.4	19.58	12.08	10.4	10.67	9.65	12.11	11.6	-0.755616	0.000842455	0.0189649	DN	-0.674012	0.00277958	0.0488371	failed rescue	-0.775789	0.000594582	0.0269207	indirect
LUZP2	20.21	16.3	8.31	5.93	8.24	4.76	20.81	13.16	-1.30307	2.50165e-06	0.00017741	DN	-1.20501	1.19474e-05	0.000753565	failed rescue	-0.141135	0.603524	0.967586	direct
HIC2	19.98	20.86	9.62	7.46	11.75	4.93	12.47	9.76	-1.15859	7.5566e-05	0.00298061	DN	-1.10932	0.000150215	0.00552535	failed rescue	-0.909909	0.00181878	0.0627044	direct
GLI1	19.71	18.98	12.32	8.18	11.53	6.75	11.55	13.06	-0.902384	0.000513122	0.0132873	DN	-0.787501	0.00227729	0.0429328	failed rescue	-0.674097	0.00911554	0.17267	direct
KDM4B	19.68	17.11	7.86	4.16	9.32	3.02	11.03	9.11	-1.49285	6.47845e-05	0.00259271	DN	-1.51222	5.29015e-05	0.00244616	failed rescue	-0.927465	0.0119991	0.201603	indirect
HK2	19.57	19.34	8.57	7.77	10.5	5.5	11.13	10.48	-1.11853	7.35871e-06	0.000433365	DN	-1.0939	1.18121e-05	0.000748483	failed rescue	-0.862468	0.000518429	0.0245527	direct
PHC1	19.57	20.87	14.26	8.78	12.67	6.51	16.46	16.02	-0.940511	0.000401385	0.0110761	DN	-0.686481	0.00928498	0.111249	failed rescue	-0.337262	0.200893	0.764072	direct
PCSK6	19.5	25.66	4.86	3.55	5.68	3.16	14.11	12.53	-2.08288	2.3024e-12	8.08024e-10	DN	-2.21102	1.22145e-13	9.83408e-11	failed rescue	-0.827622	0.00355773	0.0952682	direct
NTN5	19.41	14.5	10.35	3.34	5.6	1.55	32.56	10.62	-2.0175	0.00121098	0.0248869	DN	-1.18263	0.0499772	0.30483	failed rescue	0.344717	0.564489	0.964397	direct
WASHC4	19.13	17.36	12.07	8.43	10.21	8.17	10.77	7.62	-0.772903	0.00131459	0.0263823	DN	-0.683601	0.00421312	0.0663486	failed rescue	-1.01518	2.64095e-05	0.00252774	direct
PI4K2A	18.96	17.8	9.92	7.11	11.54	6.66	12.43	9.69	-0.831861	0.000722861	0.0170855	DN	-0.960962	9.64331e-05	0.0039636	failed rescue	-0.756052	0.0020961	0.066875	indirect
PPP2R3A	18.91	20.38	12.34	10.37	11.26	7.84	15.96	14.98	-0.77448	0.000542905	0.0137606	DN	-0.60917	0.00619491	0.0861684	failed rescue	-0.424697	0.0565307	0.466503	direct
MME	18.88	28.56	7.84	5.97	2.35	2.51	25.07	17.32	-3.01432	1.93492e-17	1.89166e-14	DN	-1.6087	1.19373e-06	0.000105411	failed rescue	-0.191533	0.553704	0.962277	direct
ITPKB	18.77	22.92	10.65	7.27	12.55	5.85	29.58	31.67	-1.01156	0.00037037	0.0104306	DN	-1.05192	0.000215885	0.00720688	failed rescue	0.555415	0.0480812	0.427257	direct
KIF5C	18.63	26.46	10.43	8.8	12.44	6.62	20.84	16.29	-1.07084	0.00013845	0.00474929	DN	-1.09066	0.000105126	0.00420719	failed rescue	-0.303031	0.276006	0.837528	direct
DSEL	18.38	21.69	8.19	6.92	8.05	7.55	12.77	9.14	-1.14046	6.27175e-06	0.000379829	DN	-1.2546	6.78199e-07	6.44619e-05	failed rescue	-0.909162	0.000288848	0.0157508	direct
NELL1	18.36	24.86	9.11	14.1	5.42	7.64	42.76	22.16	-1.44658	0.00158412	0.0299059	DN	-0.685398	0.127116	0.480875	failed rescue	0.544959	0.221253	0.788415	direct
ITGB8	18.18	13.43	9.95	4.86	8.59	3.27	10.22	7.17	-1.2793	0.000935388	0.0206162	DN	-1.01632	0.00812562	0.102126	failed rescue	-0.917725	0.0168977	0.246041	direct
RNF150	18.03	20.61	6.55	4.29	4.61	2.94	29.35	22.29	-2.17489	1.23502e-18	1.40864e-15	DN	-1.71783	1.00129e-12	5.27104e-10	failed rescue	0.394056	0.0916454	0.573912	direct
ZDBF2	18.03	15.21	11.07	6.54	9.95	6.53	9.29	7.26	-0.829869	0.00123635	0.0252943	DN	-0.763533	0.00284924	0.0495745	failed rescue	-1.00052	0.000105272	0.00718142	direct
RAI14	17.98	16.57	10.27	6.58	10.1	7.25	12.71	11.94	-0.791463	0.000771556	0.0178383	DN	-0.890795	0.000144021	0.00538582	failed rescue	-0.499758	0.0325697	0.350182	direct
RGS19	17.75	21.65	3.78	2.67	4.71	3.01	3.01	3.9	-2.08844	3.10749e-08	4.12934e-06	DN	-2.47189	9.07808e-11	3.35815e-08	failed rescue	-2.45994	1.89345e-10	1.72771e-07	direct
RAB3D	17.75	19.45	11.31	11.33	10.32	8.72	19.8	19.84	-0.747525	0.00244089	0.041296	DN	-0.549703	0.0248563	0.203352	failed rescue	0.078261	0.749209	0.992498	direct
ELMOD1	17.64	20.49	3.14	2.52	3.47	3.79	12.13	19.25	-2.15261	2.06959e-08	2.89046e-06	DN	-2.60248	2.23634e-11	9.00257e-09	failed rescue	-0.269438	0.456564	0.941277	direct
CACUL1	17.46	16.22	8.66	7.13	8.41	6.99	8.52	7.06	-0.919646	2.12178e-05	0.00104463	DN	-0.938907	1.35951e-05	0.0008307	failed rescue	-1.14151	1.4658e-07	4.01247e-05	direct
EPAS1	16.97	23.63	7.88	5.73	6.48	2.98	15.78	13.55	-1.9503	2.45503e-10	6.00036e-08	DN	-1.43905	1.93429e-06	0.000158531	failed rescue	-0.500357	0.0912408	0.573366	direct
CEP41	16.7	15.06	9.41	7.65	9.38	6.79	11.26	8.8	-0.803925	0.000357419	0.0101916	DN	-0.780813	0.000487867	0.0133017	failed rescue	-0.747214	0.00086477	0.035976	direct
OTUD3	16.69	17.34	7.1	3.14	6.7	3.12	10.17	4.74	-1.66604	4.88628e-05	0.00207054	DN	-1.62639	7.03024e-05	0.00303542	failed rescue	-1.27487	0.00168028	0.0587172	direct
RBBP9	16.4	18.07	8.94	10.45	8.8	7.11	12.22	11.28	-0.898492	0.000981294	0.021319	DN	-0.653555	0.0160774	0.155734	failed rescue	-0.567455	0.035412	0.366061	indirect
IL1RAPL2	16.3	16.1	9.15	10.87	4.64	5.4	17.42	14.04	-1.43655	7.37737e-06	0.000433365	DN	-0.513674	0.0995818	0.43064	failed rescue	-0.0634566	0.840238	1	indirect
NGFR	15.81	13.53	4.66	3.48	2.42	1.81	10.35	4.01	-2.57882	1.11614e-09	2.28009e-07	DN	-1.69541	2.66459e-05	0.00144723	failed rescue	-1.0776	0.0065813	0.144125	direct
GID4	15.75	16.67	8.59	6.24	8.44	4.22	8.77	5.75	-1.1802	7.17395e-05	0.00283786	DN	-1.03106	0.000492299	0.0133958	failed rescue	-1.2026	5.57663e-05	0.00431228	indirect
IL21R	15.43	23.27	6.49	6.4	6.29	5.88	31.32	22.01	-1.43655	2.52069e-06	0.000177838	DN	-1.42677	2.78005e-06	0.000218681	failed rescue	0.431531	0.144362	0.688057	direct
GATA6	15.37	18.47	7.04	4.6	9.28	4.34	12.49	9.18	-1.1503	0.000219778	0.00688353	DN	-1.39539	8.30892e-06	0.000560218	failed rescue	-0.66852	0.0299559	0.332938	indirect
BRSK1	15.32	14.28	6.39	4.49	8.75	4.95	13.66	12.85	-0.876736	0.00200622	0.0358475	DN	-1.33172	3.65276e-06	0.0002747	failed rescue	-0.182654	0.515442	0.957304	direct
ZNF300	15.24	10.84	6.79	4.4	6.31	3.88	6.07	4.92	-1.15499	0.000152747	0.00509916	DN	-1.06479	0.00043417	0.0122779	failed rescue	-1.28134	2.93895e-05	0.00271794	indirect
CHST10	14.99	16.55	9.1	6.19	9.1	5.66	6.94	6.95	-0.90265	0.00124712	0.0254387	DN	-0.909544	0.00109818	0.0250096	failed rescue	-1.21243	1.90847e-05	0.001964	indirect
SFMBT2	14.94	12.26	7.04	5.02	6.1	3.45	14.78	11.85	-1.33803	9.73572e-08	1.13891e-05	DN	-1.02512	3.50943e-05	0.00176458	failed rescue	-0.0525325	0.831912	1	direct
USP38	14.92	13.46	8.28	5.47	7.35	4.5	8.15	6.96	-0.935986	3.77184e-05	0.00172084	DN	-0.760752	0.000728196	0.0181972	failed rescue	-0.944663	3.09817e-05	0.00280227	indirect
FAM86DP	14.9	14.93	7.43	5.09	8.75	4.72	10.38	9.62	-0.955239	0.000959106	0.0209719	DN	-1.09975	0.000150718	0.00552535	failed rescue	-0.579776	0.0439584	0.408351	indirect
CCDC103	14.86	13.99	4.47	4.15	5.06	3.6	6.27	9.18	-1.52792	2.43269e-06	0.000173418	DN	-1.58017	1.10345e-06	9.87123e-05	failed rescue	-0.889024	0.00487104	0.115948	indirect
STX11	14.78	11.77	5.69	3.27	6.58	3.73	17.24	16.79	-1.21279	3.19445e-06	0.000212245	DN	-1.31372	4.60874e-07	4.70745e-05	failed rescue	0.367631	0.146708	0.692645	direct
AXIN2	14.7	17.8	9.7	8.97	8.84	4.85	7.55	9.18	-1.08983	0.000135502	0.00468337	DN	-0.663346	0.0189035	0.172112	failed rescue	-0.986389	0.000539061	0.0250106	direct
AP5B1	14.6	14.03	7.57	4.53	9.32	3.18	10.48	9.28	-1.07292	0.00238896	0.040821	DN	-1.10785	0.00173576	0.03507	failed rescue	-0.559004	0.111417	0.62371	indirect
CEP164	14.42	19.74	10.36	4.69	8.34	3.67	12.44	10.52	-1.36974	0.000154822	0.00513086	DN	-1.05754	0.0031089	0.0529342	failed rescue	-0.601481	0.0913132	0.573366	indirect
MDGA1	14.4	15.65	4.92	2.78	4.03	2.14	5.69	4.06	-2.16632	2.15994e-15	1.55595e-12	DN	-1.77626	3.53868e-11	1.38383e-08	failed rescue	-1.59148	2.61201e-09	1.32409e-06	indirect
MGLL	14.35	12.8	4.72	6.15	8.32	4.35	13.29	11.43	-0.932704	0.00277688	0.0457366	DN	-1.12959	0.000338492	0.0101247	failed rescue	-0.152912	0.621667	0.968021	direct
DACT1	14.28	19.64	3.54	3.99	4.01	4.76	5.05	5.59	-1.72704	4.71851e-06	0.000289606	DN	-1.99119	1.68761e-07	1.97421e-05	failed rescue	-1.73278	3.9249e-06	0.00059033	direct
HS3ST3A1	14.2	13.74	3.47	3.36	3	2.85	21.18	18.78	-2.04839	3.96632e-15	2.46759e-12	DN	-1.87499	2.6462e-13	1.90624e-10	failed rescue	0.488359	0.0429301	0.40142	direct
NETO1	13.98	14.45	4.86	4.08	4.58	4.33	12.21	10.09	-1.09249	1.5768e-05	0.000808301	DN	-1.21236	1.50889e-06	0.000127482	failed rescue	-0.273379	0.268748	0.832561	indirect
CCER2	13.93	22.29	3.3	5.4	4.41	3.84	14.79	13.46	-1.79433	0.000395615	0.0109611	DN	-1.83037	0.000312961	0.00966382	failed rescue	-0.283616	0.556006	0.962689	indirect
PRUNE2	13.76	15.52	3.45	2.77	3.08	3.14	4.83	4.45	-1.9374	2.54401e-11	7.56954e-09	DN	-2.03596	1.8278e-12	9.26559e-10	failed rescue	-1.72572	1.67182e-09	9.53424e-07	direct
LEPROT	13.69	21.74	10.03	24.37	12.12	6.82	7.13	6.33	-0.890399	0.00266741	0.0444557	DN	-0.724001	0.0138247	0.144331	failed rescue	-1.11845	0.000160682	0.00995139	indirect
B3GALNT2	13.67	16.82	8.5	5.71	7.36	5.88	11.24	9.73	-0.977991	0.000137397	0.00473691	DN	-0.988437	0.000102798	0.00412607	failed rescue	-0.547057	0.030657	0.335951	direct
ELK3	13.54	11.7	4.12	2.39	4.01	2.94	4.55	3	-1.6733	5.67461e-08	6.99715e-06	DN	-1.81136	3.47621e-09	7.79982e-07	failed rescue	-1.81491	4.57489e-09	2.15919e-06	direct
GCNT1	13.52	17.21	6.89	7.4	5.29	4.68	8	10.09	-1.41301	3.09538e-06	0.000207679	DN	-0.938819	0.00163014	0.0334509	failed rescue	-0.779535	0.00858159	0.166841	direct
VPS33B	13.46	11.51	5.72	3.82	5.04	3.44	6.68	2.46	-1.32884	0.000725112	0.0170855	DN	-1.29892	0.000909191	0.0215669	failed rescue	-1.57677	8.16202e-05	0.00584888	indirect
TUB	13.37	14.54	8.58	6.84	8.78	5.22	10.23	8.98	-0.823877	0.0003668	0.0103727	DN	-0.734216	0.0014437	0.0308157	failed rescue	-0.587875	0.0107352	0.190574	direct
AKAP11	13.35	12.95	7.52	5.18	7.11	5.46	7.46	5.63	-0.852129	0.000349437	0.0100267	DN	-0.893697	0.00016863	0.00592746	failed rescue	-1.07814	6.67517e-06	0.000878491	indirect
ZNF510	13.3	12.04	5.72	4.55	4.94	4.46	6.08	5.96	-1.21424	6.46513e-07	5.63619e-05	DN	-1.14884	1.96271e-06	0.000159903	failed rescue	-1.10217	5.27328e-06	0.000736484	indirect
ZNF804A	13.29	14.74	8.04	5.25	7.27	5.76	11.95	10.5	-0.895092	0.000361235	0.0102472	DN	-0.93371	0.000176298	0.00611352	failed rescue	-0.341034	0.168514	0.72204	direct
SRGAP1	13.24	12.83	8.63	5.14	7.82	3.73	16.64	12.28	-1.06729	0.00158965	0.0299279	DN	-0.704158	0.0356664	0.251762	failed rescue	-0.02826	0.933997	1	direct
PRKAR2B	13.23	22.95	7.52	8.06	5.82	6.54	27	17.83	-1.30247	0.000527929	0.0135059	DN	-1.04465	0.00499816	0.0741972	failed rescue	0.275655	0.45088	0.938728	indirect
FBXO31	13.21	12.43	7.47	5.84	7.1	3.33	12.3	10.07	-1.13101	2.93468e-05	0.00139955	DN	-0.793029	0.00311332	0.0529342	failed rescue	-0.244168	0.360837	0.902868	indirect
GDF10	13.16	17.42	0.98	2.22	1.4	1.73	4.98	8.19	-3.02387	1.48507e-07	1.57567e-05	DN	-3.05288	1.30008e-07	1.6325e-05	failed rescue	-1.19752	0.024002	0.297304	indirect
GP6	13.09	12.93	3.71	2.35	0.18	0	30.27	12.73	-6.80282	1.94211e-25	5.31634e-22	DN	-1.94338	1.10902e-05	0.000712638	failed rescue	0.69651	0.0980008	0.592856	direct
RABL2B	13.02	9.49	4.93	4.38	4.93	1.94	4.98	5.49	-1.49272	8.19721e-05	0.00316936	DN	-1.12757	0.00266414	0.0476033	failed rescue	-1.03022	0.00594849	0.133909	indirect
IPO5P1	12.61	13.58	7.48	6.05	6.39	6.25	6.35	6.67	-0.819967	0.00173055	0.0317083	DN	-0.80092	0.00208776	0.0401902	failed rescue	-1.02246	9.46541e-05	0.00664375	indirect
IQGAP3	12.6	10.65	7.56	3.89	7.09	3.17	10.02	7.81	-1.02839	0.00134581	0.0268124	DN	-0.917737	0.00399669	0.0636077	failed rescue	-0.331035	0.297604	0.856976	indirect
ERVW-1	12.52	15.57	3.05	2.91	3.58	2.31	35.39	16.23	-2.06321	1.37153e-07	1.48986e-05	DN	-2.08654	9.04328e-08	1.17881e-05	failed rescue	0.828259	0.0241412	0.298459	direct
CA11	12.52	17.69	8.74	5.84	4.71	3.19	36.72	29.11	-1.68807	4.19752e-07	3.93503e-05	DN	-0.901066	0.00450952	0.0693503	failed rescue	1.13185	0.000239557	0.0136617	direct
HOMER1	12.5	12.06	5.78	5.63	6.13	5.55	5.93	5.3	-0.850867	0.000662203	0.0160051	DN	-0.94961	0.000144531	0.00539019	failed rescue	-1.14692	5.02896e-06	0.000724541	indirect
MGAT3	12.46	14.88	5.61	2.9	6.8	3.17	7.39	6.27	-1.30917	0.000100042	0.00374118	DN	-1.55649	4.11316e-06	0.000305961	failed rescue	-1.03678	0.00193305	0.0642176	indirect
ARHGEF10	12.4	15.21	7.83	4.22	8.62	3.73	10.72	9.78	-1.00308	0.00222458	0.0384443	DN	-1.06797	0.00113489	0.0257581	failed rescue	-0.444291	0.172851	0.728347	indirect
CEBPA-DT	12.36	12.47	5.91	6.68	4.79	3.9	8.14	9.46	-1.28129	0.000138406	0.00474929	DN	-0.800631	0.0156639	0.153275	failed rescue	-0.484851	0.140156	0.681845	direct
ZNF322	12.03	13.36	7.02	4.62	4.98	5.01	8.77	9.09	-1.12064	7.74261e-05	0.00303648	DN	-0.986586	0.000418894	0.012045	failed rescue	-0.522421	0.0601409	0.479132	indirect
ANKRD29	12.02	12.34	3.83	3.35	2.18	2.96	15.76	10.2	-1.84168	2.25792e-07	2.25578e-05	DN	-1.43766	3.0704e-05	0.00160399	failed rescue	0.366468	0.271318	0.835095	direct
AP1M1	11.94	10.33	6.33	6.41	6.85	4.02	7.84	7.43	-0.862039	0.000326703	0.009514	DN	-0.639376	0.00755093	0.0981477	failed rescue	-0.568152	0.0173915	0.250302	indirect
MAF	11.92	10.18	5.08	3.72	6.35	4.25	12.3	7.98	-0.961343	0.000388491	0.0108295	DN	-1.21001	8.84259e-06	0.000586089	failed rescue	-0.119499	0.657081	0.977052	direct
COX18	11.89	13	4.19	2.9	6.46	2.7	4.31	3.42	-1.07353	0.000524542	0.0134446	DN	-1.36239	1.2106e-05	0.000756597	failed rescue	-1.68703	1.19877e-07	3.41826e-05	direct
MIOS	11.86	12.39	7.23	4.01	4.73	4.77	5.22	4.46	-1.04673	0.000160079	0.00525419	DN	-1.13264	4.01929e-05	0.00196472	failed rescue	-1.39668	5.96076e-07	0.000133746	direct
PPP2R2D	11.78	11.16	5.27	3.9	5.94	4.33	5.99	5.79	-0.968379	8.44887e-05	0.00323921	DN	-1.14141	3.64297e-06	0.0002747	failed rescue	-0.96506	8.72887e-05	0.00615835	indirect
MOCS2	11.63	9.48	3.7	2.28	3.36	3.78	2.78	2.04	-1.30976	0.00019023	0.00606917	DN	-1.67873	1.71507e-06	0.000143135	failed rescue	-2.14377	3.13112e-09	1.53056e-06	direct
ETS1	11.63	12.98	4.65	2.94	6.34	3.39	17.85	10.28	-1.18298	0.000260823	0.00793307	DN	-1.58003	1.37617e-06	0.000118463	failed rescue	0.158777	0.617779	0.968021	direct
LZTR1	11.54	11.06	7.99	4.34	6.85	2.89	8.75	8.1	-1.06159	0.00170577	0.0313946	DN	-0.741211	0.0270706	0.213753	failed rescue	-0.439417	0.191931	0.750829	direct
GATA2	11.45	10.36	2.53	2.63	4.93	3.07	6.97	7.74	-1.26504	2.48016e-05	0.00120376	DN	-1.93328	4.75588e-10	1.30188e-07	failed rescue	-0.601701	0.0399289	0.390166	indirect
B4GALNT4	11.1	13.69	6.92	4.21	7.09	2.84	8.61	8.12	-1.14793	0.0014647	0.0283156	DN	-1.01046	0.00498484	0.0741603	failed rescue	-0.569808	0.112056	0.62376	direct
ZNF26	11.02	10.94	5.78	4.26	4.38	4.19	5.08	4.09	-1.06538	0.000329148	0.00956486	DN	-0.940775	0.00123575	0.0272363	failed rescue	-1.24413	2.77686e-05	0.00262116	direct
SLC35F2	10.97	11.24	4.07	3.77	4.87	4.21	4	6.18	-1.05855	0.00291409	0.0475153	DN	-1.33602	0.000182107	0.00627833	failed rescue	-1.10813	0.00167379	0.0587172	direct
ZNF37A	10.95	13.5	9.2	5.23	7.63	3.96	7.65	8.47	-0.913855	0.00275022	0.0453521	DN	-0.677397	0.0254508	0.206488	failed rescue	-0.630583	0.0381568	0.381395	indirect
SATB1	10.85	9.14	5.44	2.9	3.95	2.2	14.55	5.22	-1.47939	0.00012663	0.0045018	DN	-0.995003	0.00866426	0.106482	failed rescue	0.0983096	0.794925	0.999242	indirect
PLPP6	10.85	11.36	6.99	5.62	5.51	4.89	6.25	4.85	-0.862916	0.00278743	0.0458001	DN	-0.658823	0.0207169	0.182068	failed rescue	-1.01739	0.000427203	0.0211088	direct
RNF14	10.66	9.79	4.28	3.39	3.24	3.74	2.91	2.72	-1.20681	0.000589675	0.0146646	DN	-1.26394	0.00025653	0.00830053	failed rescue	-2.10927	6.56693e-09	2.8088e-06	direct
TENM3	10.58	10.71	4.05	2.37	4.59	1.56	18.88	11.09	-1.67289	1.84749e-05	0.000922867	DN	-1.60044	4.00442e-05	0.00196446	failed rescue	0.439757	0.246759	0.8126	direct
IQCE	10.49	12.44	7.07	4.17	7.85	3.15	9.22	8.48	-0.93956	0.00233163	0.0399912	DN	-0.849762	0.00574632	0.0821838	failed rescue	-0.442233	0.149629	0.699503	direct
CYFIP2	10.44	9.87	4.48	4.6	5.96	4.23	6.37	6.35	-0.876387	0.000431578	0.011697	DN	-0.985311	8.02772e-05	0.00337041	failed rescue	-0.8263	0.000913831	0.037225	direct
TGFBR3	10.08	9.8	5.75	3.7	5.71	3.53	9.28	6.08	-0.90066	0.00129181	0.0260584	DN	-0.942689	0.000730886	0.0181972	failed rescue	-0.387001	0.163298	0.713393	direct
CCNJ	10.07	9.23	5.68	3.48	5.46	2.66	5.19	4.3	-1.03309	0.000835188	0.0188866	DN	-0.915287	0.0028005	0.0488909	failed rescue	-1.00421	0.00118524	0.0453138	indirect
KIAA1614	10.05	9.76	2.62	1.54	2.98	1.8	8.73	5.42	-1.87232	1.92012e-10	4.8668e-08	DN	-2.11758	8.28787e-13	4.53744e-10	failed rescue	-0.527722	0.0623018	0.487271	direct
TRAF3	10.03	9.01	4.85	3.12	4.8	1.99	5.53	6.99	-1.34279	6.95785e-05	0.00276035	DN	-1.11178	0.000908	0.0215669	failed rescue	-0.619522	0.0624335	0.487621	indirect
TFAP2A	10.01	11.06	6.76	3.98	5.8	3.46	10.62	9.97	-1.01892	0.000436554	0.0117852	DN	-0.771477	0.00672319	0.0911091	failed rescue	-0.0182856	0.957853	1	indirect
CNR1	9.91	8.21	1.76	1.16	1.3	0.5	7.22	2.95	-3.21515	5.84751e-11	1.56421e-08	DN	-2.55716	7.03349e-08	9.53142e-06	failed rescue	-0.920823	0.0402007	0.391241	direct
ZSCAN31	9.74	9.51	4.83	4.73	5.18	3.28	5.38	4.28	-0.943432	0.00143187	0.0279846	DN	-0.813915	0.00581884	0.082698	failed rescue	-1.13539	0.000142461	0.00902045	indirect
GLI2	9.26	11.43	5.55	1.69	4.91	1.68	11.47	7.3	-1.5297	0.00221856	0.0383887	DN	-1.42402	0.00415468	0.0657365	failed rescue	-0.18724	0.70275	0.984732	direct
DTX3L	9.23	10.9	5.43	4.88	5.73	4.49	4.85	5.15	-0.773147	0.00292184	0.0475519	DN	-0.808605	0.00183272	0.036197	failed rescue	-1.02589	8.62343e-05	0.00611549	indirect
AMPD3	9.21	12.78	5.42	3.62	5.09	3.09	8.17	6.9	-1.24701	3.92058e-05	0.00176516	DN	-1.15233	0.000121681	0.00467476	failed rescue	-0.574738	0.0533209	0.449663	direct
SFXN5	8.79	7.42	2.32	1.49	2.38	0.77	2.38	1.75	-2.24126	9.56547e-08	1.12864e-05	DN	-1.89807	4.46626e-06	0.000326897	failed rescue	-1.9313	3.61936e-06	0.000550424	indirect
TMCO4	8.73	9.52	0.41	0.32	1.38	1.44	22.5	18.91	-2.46729	1.32049e-12	5.31576e-10	DN	-4.49767	1.42547e-28	9.75517e-25	failed rescue	1.15558	0.000143014	0.00902045	direct
VANGL1	8.72	9.44	4.08	4.37	4.16	3.04	7.12	8.13	-1.13857	1.41648e-05	0.000742813	DN	-0.937179	0.000318968	0.00972319	failed rescue	-0.267897	0.297613	0.856976	direct
MFSD9	8.68	8.42	4.86	3.07	5.1	2.14	5.44	4.77	-1.08598	0.00240761	0.0409863	DN	-0.962319	0.00681977	0.0917819	failed rescue	-0.754888	0.0342061	0.360415	indirect
EPB41L4B	8.64	9.53	1.39	2.07	1.34	1.1	7.2	6.34	-2.68273	9.49261e-13	3.93713e-10	DN	-2.21937	1.35557e-09	3.3734e-07	failed rescue	-0.441357	0.198169	0.760397	direct
ALMS1	8.49	8.33	5.98	3.03	5.22	2.56	5.48	4.52	-0.961373	0.00170655	0.0313946	DN	-0.772599	0.0111932	0.125678	failed rescue	-0.782931	0.010499	0.188668	indirect
ZNF853	8.4	10.48	3.66	3.13	3.02	1.9	4.78	7.24	-1.75172	1.23641e-06	9.48104e-05	DN	-1.31783	0.000193525	0.00658898	failed rescue	-0.646273	0.0621529	0.487145	indirect
RIMBP3	8.39	10.18	5.62	4.43	5.77	2.56	5.94	3.83	-1.01017	0.00182572	0.0330976	DN	-0.735683	0.0225017	0.19153	failed rescue	-0.965866	0.00296181	0.0860687	indirect
NTN1	8.37	11.09	4.08	3	5.61	2.05	7.83	9.28	-1.19507	0.0009774	0.0212682	DN	-1.3845	0.000151389	0.00552549	failed rescue	-0.253314	0.479892	0.947911	indirect
CSPG5	8.31	9.15	4.31	2.5	4.28	1.73	7.16	3.7	-1.36872	0.00214531	0.0375005	DN	-1.20118	0.00632885	0.087498	failed rescue	-0.708384	0.105584	0.608351	direct
RIMBP3B	8.31	11.08	5.74	4.45	5.33	2.52	6.2	6.65	-1.14925	0.000268879	0.00812953	DN	-0.779836	0.0124814	0.13462	failed rescue	-0.611664	0.0497396	0.436122	direct
ZNF585B	8.17	8.28	2.69	1.46	2.48	1.2	3.04	2.27	-1.99412	5.58169e-09	9.20441e-07	DN	-1.84714	4.60122e-08	7.15254e-06	failed rescue	-1.66442	8.67093e-07	0.000185436	indirect
NRG1	8.12	8.01	0.87	1.06	2.21	1.69	9.16	15.2	-1.59444	3.3226e-08	4.33109e-06	DN	-2.38479	2.08865e-15	2.49585e-12	failed rescue	0.0971235	0.724226	0.987708	indirect
OR6F1	7.99	6.81	1.33	1.16	0.62	0.86	2.82	2.87	-3.05997	6.06117e-09	9.7599e-07	DN	-2.40292	5.73941e-07	5.6111e-05	failed rescue	-1.35652	0.00290187	0.0846862	direct
TNFAIP8	7.97	8.34	5.28	3.12	2.82	2.93	8.82	5.77	-1.08779	0.00298527	0.0482972	DN	-0.559693	0.120762	0.468634	failed rescue	-0.0912764	0.804994	1	direct
DNAL1	7.87	8.47	3.13	3.08	2.58	3.73	2.82	2.81	-1.11297	0.00179962	0.0327389	DN	-1.22983	0.000548187	0.0144012	failed rescue	-1.57974	1.11866e-05	0.00125501	indirect
PLXNC1	7.86	9.88	4.38	3.75	4.22	2.07	15.52	6.33	-1.33983	0.000405805	0.0111684	DN	-1.01458	0.00687817	0.0923862	failed rescue	0.220793	0.550055	0.962277	direct
ALK	7.74	9.68	1.88	4.28	1.38	1.38	4.67	5.36	-2.52623	1.72621e-08	2.46111e-06	DN	-1.51657	0.000414871	0.012005	failed rescue	-0.804745	0.0543302	0.454256	direct
BRI3BP	7.72	8.65	3.97	2.21	4.9	3.23	7.08	5.7	-0.88708	0.0017034	0.0313946	DN	-1.25632	9.25083e-06	0.000608732	failed rescue	-0.39621	0.157645	0.709299	direct
KIAA0753	7.63	8.06	3.13	1.15	3.28	1	2.91	2.89	-1.76003	0.000515288	0.0133071	DN	-1.74693	0.000521055	0.0139019	failed rescue	-1.41398	0.00494875	0.116782	direct
ZNF41	7.4	6.81	2.83	2.48	2.7	2.14	2.89	1.35	-1.37262	6.04556e-05	0.00244809	DN	-1.21528	0.000338795	0.0101247	failed rescue	-1.74005	6.0679e-07	0.000133954	indirect
KIF7	7.32	8.45	3.45	1.77	4.25	1.55	6.19	3.31	-1.30519	0.00264949	0.0442416	DN	-1.46322	0.000758564	0.0188088	failed rescue	-0.774288	0.0721267	0.518487	indirect
FCHO2	7.31	5.65	3.21	1.86	2.52	1.61	3.21	2.04	-1.45889	2.16368e-05	0.00105835	DN	-1.18867	0.000391778	0.0115537	failed rescue	-1.29793	0.000139872	0.00894593	indirect
SRD5A1	7.24	7.92	3.79	2.55	4.26	2.38	5.96	4.45	-1.0135	0.000266176	0.00807793	DN	-1.11114	6.21345e-05	0.00275222	failed rescue	-0.569544	0.039033	0.384625	direct
NANOS1	7.22	8.98	3.22	3.94	2.66	2.25	18.88	9.19	-1.5047	0.000133334	0.00466022	DN	-1.00135	0.00944256	0.112285	failed rescue	0.747218	0.047443	0.424691	direct
FCRLB	7.04	5.86	2.91	2.49	2.02	1.28	7.77	10.73	-1.87939	1.76164e-05	0.000886454	DN	-1.10061	0.00783879	0.0998971	failed rescue	0.519013	0.185247	0.741442	direct
JRK	6.88	5.77	3.58	2.37	3.83	1.67	3.46	4.15	-1.09168	0.00110333	0.0233404	DN	-0.963544	0.00389766	0.0626141	failed rescue	-0.991916	0.00315258	0.0889471	indirect
LRP8	6.86	6.56	2.82	2.62	3.74	1.39	6.03	3.96	-1.1101	0.000995078	0.0215501	DN	-1.13428	0.000802938	0.0194855	failed rescue	-0.483302	0.147724	0.695048	indirect
FOXC2	6.8	15.05	1.77	2.43	1.2	1.07	10.95	13.89	-3.04222	3.85288e-09	6.66391e-07	DN	-2.20362	7.73348e-06	0.000530575	failed rescue	0.18225	0.696994	0.984732	direct
DDHD1	6.75	7.09	3.03	2.91	2.37	1.77	5.23	3.82	-1.55208	2.50989e-10	6.02682e-08	DN	-1.06065	1.00612e-05	0.000652643	failed rescue	-0.650807	0.0062757	0.138765	direct
PPARG	6.74	12.42	3.18	4.1	3.26	4.77	8.35	10.95	-1.41243	0.00152848	0.0291776	DN	-1.56169	0.000471235	0.0130509	failed rescue	-0.187907	0.667837	0.977901	indirect
HIP1R	6.68	7.27	1.65	1.41	1.68	1.56	2.24	1.21	-2.11231	3.09573e-08	4.12934e-06	DN	-2.20714	5.06903e-09	1.08406e-06	failed rescue	-2.02101	8.69446e-08	2.58698e-05	direct
PPP1R16B	6.66	5.93	3.24	2.25	3.3	1.4	18.68	10.12	-1.25696	0.00040636	0.0111684	DN	-1.03328	0.00336004	0.0559475	failed rescue	1.16633	0.000812825	0.0341262	indirect
MEDAG	6.65	9.88	3	3.45	2.92	1.45	10.88	10.02	-1.72666	1.57402e-05	0.000808301	DN	-1.18631	0.00253837	0.0458347	failed rescue	0.347512	0.357465	0.899598	direct
TDRP	6.64	7.02	2.75	2.41	1.74	0.7	4.76	3.28	-2.3046	8.51558e-09	1.29503e-06	DN	-1.2452	0.000971679	0.022734	failed rescue	-0.791798	0.0345954	0.361943	direct
GPR27	6.64	9.19	4.34	2.88	3.99	2.16	4.22	4.65	-1.17587	0.0013256	0.0265255	DN	-0.986833	0.00631469	0.0874789	failed rescue	-0.835734	0.0221235	0.28378	indirect
ARL10	6.6	4.92	2.9	1.13	2.34	1.69	2.37	2.37	-1.4358	1.36395e-05	0.000720788	DN	-1.3324	4.48775e-05	0.0021402	failed rescue	-1.27609	0.000104397	0.00718029	indirect
AMMECR1	6.59	6.31	3.38	2.83	3.03	2.41	3.27	2.31	-1.0459	0.000260459	0.00793307	DN	-0.895038	0.00152779	0.0319352	failed rescue	-1.24398	1.52983e-05	0.00166181	indirect
PRKCE	6.57	5	4.49	1.98	2.89	1.02	16.75	10.18	-1.38138	0.000553683	0.013982	DN	-0.667539	0.0870613	0.404306	failed rescue	1.15288	0.00313144	0.0887889	direct
GABRQ	6.54	6.07	1.83	1.99	0.55	0.79	4	4.19	-2.97781	3.07597e-14	1.62839e-11	DN	-1.54954	1.62062e-05	0.000964411	failed rescue	-0.625357	0.0733532	0.523181	indirect
HEATR6	6.44	6.21	3.84	2	3.42	1.99	4.01	3.14	-1.04403	0.00107554	0.0228585	DN	-0.981194	0.00184411	0.0363693	failed rescue	-0.850491	0.00751676	0.153098	indirect
GNAQ	6.43	6.73	3.15	2.4	2.86	2.28	3.23	2.75	-1.00464	0.000230196	0.00710136	DN	-1.02166	0.000153507	0.00558789	failed rescue	-1.12897	3.48026e-05	0.00305348	indirect
RASSF5	6.32	13.34	0.88	1.1	0.61	1.34	19.76	18.21	-3.03452	1.6338e-07	1.69408e-05	DN	-3.13432	6.09875e-08	8.51771e-06	failed rescue	0.924105	0.0765565	0.534222	indirect
KCNJ11	6.13	6.33	2.55	2.04	2.92	1.73	3.58	2.11	-1.21011	0.00169701	0.0313454	DN	-1.36421	0.000431482	0.0122271	failed rescue	-1.2226	0.00165071	0.0583806	direct
ADRA2A	6.05	11.84	2.59	2.09	4.28	2.22	10.54	6.58	-1.29337	0.00165497	0.0307955	DN	-1.78495	1.89662e-05	0.00109996	failed rescue	-0.103496	0.797455	0.999242	direct
FRG2	6.04	9.81	1.84	1.96	0.28	0.9	1.03	0.89	-3.45756	2.54624e-07	2.47166e-05	DN	-1.90349	0.00151763	0.0318099	failed rescue	-3.02298	2.5022e-06	0.000417654	indirect
PLXDC2	5.98	6.62	2.56	3.23	2.32	2.58	2.98	3.4	-1.18355	0.000457446	0.0121574	DN	-0.9214	0.00586057	0.0830369	failed rescue	-0.948004	0.00459131	0.112821	indirect
CTNS	5.96	6.43	4.18	2.43	3.22	1.73	3.85	4.4	-1.17932	0.0010406	0.0222543	DN	-0.882265	0.0124139	0.133998	failed rescue	-0.672867	0.0584993	0.473275	direct
HELB	5.81	7.84	3.87	2.62	2.97	2.56	4.66	3.35	-1.04221	0.00270107	0.0447032	DN	-0.902005	0.00808518	0.101996	failed rescue	-0.850451	0.0128738	0.209858	direct
CDRT15	5.58	5.1	0.19	1.49	0.5	0	7.83	6.38	-3.93416	0.000499375	0.0130189	DN	-2.24488	0.0267182	0.212365	failed rescue	0.692578	0.394921	0.915995	direct
LRFN5	5.47	4.36	1.24	0.7	1.15	0.69	6.04	2.63	-2.22159	1.32994e-06	0.000101127	DN	-2.25188	8.17366e-07	7.50825e-05	failed rescue	-0.26866	0.539258	0.960544	indirect
SHISAL1	5.32	5.44	2.36	1.94	2.34	1.14	2.71	1.98	-1.4596	2.96991e-06	0.000202235	DN	-1.17073	0.000157359	0.00568276	failed rescue	-1.23194	7.53416e-05	0.00551444	direct
PRRX1	5.16	8.03	3.03	1.77	1.66	1.06	28.35	14.65	-2.08125	3.88255e-07	3.66486e-05	DN	-1.30749	0.000838421	0.0201324	failed rescue	1.66214	1.61276e-05	0.00171116	indirect
FOXL1	5.15	6.35	1.22	0.99	0.74	0.83	5.59	6.94	-2.64262	7.26071e-12	2.36613e-09	DN	-2.22405	1.64316e-09	3.9456e-07	failed rescue	0.11623	0.732702	0.990669	direct
PIEZO2	4.97	6.1	1.23	0.8	1.35	0.42	4.56	2.11	-2.52253	1.01527e-07	1.16603e-05	DN	-2.30836	8.67875e-07	7.91907e-05	failed rescue	-0.791517	0.0770652	0.535699	direct
GRIP1	4.95	5.15	2.07	1.27	2.54	1.07	5.87	3.21	-1.36234	0.000523134	0.0134336	DN	-1.4746	0.000169764	0.00592746	failed rescue	-0.225308	0.560329	0.964318	direct
CTDSPL	4.88	4.65	0.99	1.56	1.57	1.48	1.44	2.22	-1.41151	0.000899255	0.0199483	DN	-1.76398	4.05597e-05	0.00197559	failed rescue	-1.37781	0.00103664	0.0408888	indirect
GAREM1	4.88	4.34	2.35	1.31	2.56	1.54	2.9	3.45	-0.961762	0.00240456	0.0409853	DN	-1.06656	0.000671169	0.0169802	failed rescue	-0.445312	0.151154	0.701654	indirect
NFASC	4.82	4.94	1.56	0.52	2.25	0.55	4.76	3.06	-1.61973	1.35427e-05	0.000718446	DN	-1.99283	1.31395e-07	1.63491e-05	failed rescue	-0.0392972	0.921109	1	direct
PCDHGA3	4.82	6.12	3.64	1.79	3.42	1.21	3.92	2.9	-1.21372	0.00264617	0.0442416	DN	-0.974002	0.014668	0.148712	failed rescue	-0.767571	0.0549592	0.457796	direct
LZTFL1	4.82	5.99	3.36	2.42	2.94	1.73	2.41	2.17	-1.0306	0.00162646	0.0304533	DN	-0.774753	0.0159336	0.154998	failed rescue	-1.27894	0.000112114	0.00748539	direct
PLEKHG1	4.74	4.43	2.84	1.28	2.18	1.1	8.57	5.8	-1.3394	0.000194349	0.00618616	DN	-1.04359	0.00312379	0.0530464	failed rescue	0.615186	0.0775243	0.537798	direct
BCL11B	4.69	4.77	2.88	1.84	2.8	1.66	3.44	3.49	-0.911798	0.00138275	0.0273037	DN	-0.859747	0.00240436	0.0441573	failed rescue	-0.4665	0.0977347	0.592856	indirect
IMPG2	4.59	3.73	0.49	0.45	1.31	0.6	1.89	0.98	-1.95614	7.03938e-07	5.9474e-05	DN	-2.98459	8.09476e-13	4.53744e-10	failed rescue	-1.58398	4.6661e-05	0.00369161	direct
ZFP3	4.56	3.83	1.52	0.7	1.62	1.02	1.2	1.28	-1.47422	0.000175695	0.00567154	DN	-1.77553	6.24889e-06	0.000443153	failed rescue	-1.7681	8.88153e-06	0.00106633	indirect
ZNF25	4.48	4.87	2.18	1.56	1.93	1.13	2.24	1.64	-1.41621	3.46369e-05	0.00160161	DN	-1.16425	0.00053336	0.0141749	failed rescue	-1.30199	0.000131882	0.0085145	indirect
DOCK10	4.46	4.3	2.94	1.29	1.64	0.94	5	3.55	-1.57121	2.16511e-05	0.00105835	DN	-0.914159	0.0103948	0.119257	failed rescue	-0.069394	0.849982	1	direct
GABRE	4.45	2.34	2.7	1.45	1.26	0.76	3.35	2.08	-1.62286	0.00110693	0.0233805	DN	-0.54887	0.240926	0.627235	failed rescue	-0.475438	0.322256	0.875143	direct
WNT11	4.43	3.94	1.64	1.32	1.22	0.61	1.14	0.64	-2.07635	7.99004e-05	0.00310082	DN	-1.38919	0.00551783	0.0798358	failed rescue	-2.25923	2.98614e-05	0.00274304	indirect
MTMR7	4.39	4.21	2.44	3	0.83	0.79	8.9	6.51	-2.19795	2.25169e-09	4.34068e-07	DN	-0.514869	0.130128	0.485485	failed rescue	0.803494	0.0146079	0.226688	indirect
ZNF780B	4.27	4.3	2.7	1.49	2.02	1.33	2.24	1.48	-1.15131	0.000269064	0.00812953	DN	-0.808496	0.00892761	0.10823	failed rescue	-1.05316	0.000870335	0.0360978	indirect
PDE3B	4.16	5.37	2.46	1.98	2.71	1.85	3.77	3.68	-0.915493	0.00208109	0.0368009	DN	-0.963699	0.001191	0.0264629	failed rescue	-0.388068	0.186116	0.741897	indirect
LINC01998	4.14	3.78	0.74	0.31	1.34	0.81	1.19	1.4	-1.65959	0.00151627	0.0290255	DN	-2.71719	6.53398e-07	6.25388e-05	failed rescue	-1.58814	0.00226398	0.0702654	direct
PEX26	4.07	4.75	3.2	2.02	2.66	1.68	2.59	2.31	-0.848723	0.000777004	0.0179038	DN	-0.619401	0.013306	0.141325	failed rescue	-0.876936	0.000524997	0.0246083	direct
RMST	4	3.6	2.42	0.9	0.42	0.05	5.65	1.29	-3.80768	1.58512e-05	0.000809536	DN	-1.05867	0.167514	0.539727	failed rescue	-0.176203	0.824366	1	indirect
SEC1P	3.99	2.73	1.3	0.26	0.86	0.26	8.11	4.63	-2.4048	0.000354654	0.0101339	DN	-1.96345	0.0021817	0.0415363	failed rescue	0.900754	0.141616	0.683768	direct
CCDC89	3.76	4.72	0.72	0.66	0.86	0.25	0.96	0.2	-2.75089	0.00013461	0.00466643	DN	-2.44753	0.000612204	0.0156621	failed rescue	-2.93203	7.10382e-05	0.00522742	direct
MBOAT1	3.76	3.09	1.12	1	0.71	0.97	1.03	1.94	-1.62565	0.00242279	0.0411423	DN	-1.23325	0.0175395	0.163885	failed rescue	-0.94447	0.0633646	0.489431	indirect
CBLN2	3.73	4.46	2.96	1.17	1.75	0.86	1.6	1.43	-1.37891	0.000535641	0.013627	DN	-0.661937	0.0829761	0.396257	failed rescue	-1.45068	0.000314573	0.0167532	indirect
SLCO3A1	3.68	6.31	3.51	2.74	1.49	1.06	16.04	7.4	-1.72891	1.89574e-05	0.000943527	DN	-0.590551	0.125527	0.478709	failed rescue	1.20631	0.00158859	0.0566225	indirect
MORN1	3.68	3.83	1.36	0.85	1.49	0.97	1.97	1.39	-1.32212	0.00216025	0.0377134	DN	-1.10137	0.0102328	0.118278	failed rescue	-0.819299	0.0545914	0.455537	indirect
TMEM200B	3.48	3.68	0.86	0.43	0.9	0.24	1.24	0.38	-2.49648	0.000413299	0.0113074	DN	-2.31381	0.000784398	0.0192092	failed rescue	-2.20126	0.00168168	0.0587172	direct
PDGFRA	3.43	3.52	1.16	0.76	0.87	0.6	4.3	3.65	-2.0164	5.0194e-10	1.07345e-07	DN	-1.67329	8.25155e-08	1.10724e-05	failed rescue	0.106166	0.728363	0.988622	direct
LGI2	3.4	4.32	3.12	1.68	1.95	0.76	3.6	4.22	-1.49023	0.000154592	0.00513086	DN	-0.553417	0.146311	0.508909	failed rescue	-0.00670821	0.993876	1	direct
FAM124A	3.38	2.82	0.98	0.76	1.18	0.46	1.24	1.14	-1.59429	0.000157101	0.00518132	DN	-1.47786	0.000412887	0.0119796	failed rescue	-1.39668	0.000896632	0.0367467	direct
ADRA1D	3.35	3.37	0.82	1.1	0.92	0.47	1.93	0.68	-2.07908	0.000445681	0.0119028	DN	-1.6319	0.0053215	0.0778155	failed rescue	-1.41304	0.013274	0.213222	indirect
PTPRO	3.26	5.99	1.16	2.18	0.64	0.54	5.18	5.91	-2.55598	7.48163e-07	6.2093e-05	DN	-1.25246	0.0100017	0.116604	failed rescue	0.341084	0.471283	0.946634	indirect
OR14A2	3.19	2.65	0.53	1.72	0.32	0.55	1.98	1.35	-2.98294	1.51652e-06	0.000113424	DN	-1.70468	0.00306501	0.0525699	failed rescue	-1.27219	0.0218312	0.281831	direct
DRGX	3.18	4.05	0.52	0.72	0.69	0.55	8.06	6.79	-2.31731	1.38638e-07	1.49413e-05	DN	-2.40816	5.64313e-08	8.08753e-06	failed rescue	1.02556	0.00700352	0.148847	direct
KRT13	3.12	5.55	0.44	0	0.64	0.3	1.69	0.94	-2.9827	0.000212083	0.00668843	DN	-4.0165	1.89967e-06	0.000156631	failed rescue	-1.73107	0.0207495	0.276339	indirect
MAGI2	2.89	3.64	1.16	0.9	0.54	0.29	6.11	3.05	-2.82337	5.94278e-11	1.56421e-08	DN	-1.48826	0.000164762	0.0058422	failed rescue	0.410318	0.280394	0.841551	indirect
CHST9	2.83	4.63	2.28	1.57	0.81	0.66	8.91	5.51	-1.74458	1.62489e-07	1.69408e-05	DN	-0.614872	0.0524154	0.311893	failed rescue	0.885336	0.00438595	0.108988	indirect
JCAD	2.79	2.75	1.17	1.32	1.07	0.66	2.64	2.93	-1.49724	3.89092e-06	0.000245415	DN	-0.987626	0.00193211	0.0378866	failed rescue	-0.00904926	0.985584	1	direct
KCNH3	2.78	2.72	0.86	0.68	0.57	0.38	0.86	0.93	-2.34081	1.58706e-07	1.67093e-05	DN	-1.78275	1.8684e-05	0.00108821	failed rescue	-1.72459	4.19956e-05	0.00340519	direct
CCKBR	2.31	2.75	0.05	0.22	0.47	0.24	2.99	1.81	-2.62787	0.000150662	0.00506662	DN	-4.45087	1.45967e-07	1.76833e-05	failed rescue	-0.201519	0.763453	0.995061	indirect
ZNF782	2.29	2.72	1.3	1.07	0.8	0.46	1.82	1.33	-1.82162	1.33162e-05	0.00071195	DN	-0.934449	0.0167912	0.159931	failed rescue	-0.697821	0.0738934	0.525119	indirect
LHX4	2.24	3.31	0.6	0.48	0.8	0.53	4.07	2.79	-1.86223	3.07768e-06	0.000207679	DN	-2.20566	5.18797e-08	7.80304e-06	failed rescue	0.256259	0.489797	0.9517	direct
FLT1	2.23	2.92	0.61	0.92	1.15	0.33	3.09	3.79	-1.72159	4.42998e-05	0.00194337	DN	-1.64724	0.000109996	0.00433868	failed rescue	0.452546	0.256034	0.818963	direct
SAMD15	2.22	2.59	1.2	0.46	0.45	0.5	1.04	1.33	-2.09874	0.000444011	0.0119028	DN	-1.38555	0.0118885	0.130867	failed rescue	-1.00906	0.0717887	0.517416	direct
DGKE	2.13	1.94	1.45	1.17	0.74	0.98	1.43	0.79	-1.37215	0.000194897	0.00618923	DN	-0.593134	0.098088	0.427376	failed rescue	-0.92856	0.0102644	0.186018	direct
DMBX1	2.06	1.32	0.83	0.39	0.35	0.09	0.94	0.78	-2.54365	1.11517e-05	0.000617295	DN	-1.47184	0.00639557	0.0878877	failed rescue	-0.949414	0.0743726	0.526744	indirect
IGSF9	2.05	2.47	0.5	0.35	0.97	0.41	0.67	0.89	-1.54075	0.00165581	0.0307955	DN	-2.16354	2.0746e-05	0.00117822	failed rescue	-1.44763	0.00289302	0.0846085	direct
LINC01270	1.99	2.32	0.67	0.44	0.45	0.33	0.94	1.58	-2.26354	0.00042305	0.0115115	DN	-1.7909	0.00270182	0.0479634	failed rescue	-0.742363	0.193971	0.75371	direct
KCNC2	1.83	1.25	1.27	0.74	0.23	0.14	1.71	0.6	-2.76891	6.83139e-05	0.00271806	DN	-0.514284	0.412641	0.770845	failed rescue	-0.638035	0.307413	0.866497	direct
RPSAP52	1.77	3.08	0.09	0.13	0.11	0.13	6.38	1.9	-3.92378	0.00109304	0.0231585	DN	-4.18966	0.00025599	0.00830053	failed rescue	0.764235	0.352125	0.897813	direct
PLA2G5	1.75	1.34	0.25	0	0.07	0.22	3.01	3.42	-3.31191	0.000725262	0.0170855	DN	-2.79377	0.000333728	0.010017	failed rescue	1.15212	0.0784204	0.5413	direct
NTNG2	1.71	2.59	0.38	0.23	0.59	0.37	8.62	6.45	-2.03293	3.28916e-06	0.000216436	DN	-2.6089	5.17853e-09	1.09044e-06	failed rescue	1.33322	0.000327327	0.0172313	direct
LGR5	1.7	0.78	0.39	0.1	0.17	0.1	2.31	0.72	-3.04927	0.000573215	0.0143956	DN	-2.18711	0.00723895	0.0957035	failed rescue	0.217452	0.780853	0.997696	indirect
TEX15	1.62	2.02	0.81	0.52	0.6	0.27	1.04	0.85	-1.895	5.96575e-07	5.33681e-05	DN	-1.30152	0.000391071	0.0115537	failed rescue	-0.979288	0.00743493	0.153098	indirect
SORBS1	1.57	2.37	0.72	0.51	0.62	0.38	2.22	1.31	-1.77041	0.000109463	0.00400595	DN	-1.52813	0.000595143	0.0153483	failed rescue	-0.184341	0.675364	0.978617	direct
RYR3	1.52	0.93	1.13	0.22	0.19	0.08	1.45	0.45	-3.03967	0.000115933	0.00417571	DN	-0.750538	0.294414	0.684409	failed rescue	-0.432883	0.550157	0.962277	direct
KIAA0825	1.35	1.32	0.88	0.44	0.48	0.75	0.9	0.92	-1.78992	0.000346292	0.00995735	DN	-1.12386	0.0164494	0.157995	failed rescue	-0.481544	0.310739	0.869133	direct
PTPRT	1.29	0.7	0.29	0.03	0.12	0.03	1.69	0.48	-3.34262	0.000400821	0.0110761	DN	-2.40134	0.00635539	0.0875995	failed rescue	0.151849	0.855127	1	indirect
SLC7A8	1.29	0.87	0.37	0.47	0.29	0.08	0.68	0.84	-2.3035	0.000760995	0.0177138	DN	-1.18557	0.0621919	0.34236	failed rescue	-0.500916	0.435176	0.934591	direct
ODAD2	1.27	2.21	0.57	0.63	0.44	0.26	2.55	1.44	-2.02214	0.000682046	0.0163775	DN	-1.2712	0.0244633	0.201948	failed rescue	0.116733	0.839863	1	direct
FCGBP	1.27	1.36	0.2	0.28	0.44	0.22	1.28	0.84	-1.84044	1.21489e-05	0.000662476	DN	-2.30675	1.20788e-07	1.53077e-05	failed rescue	-0.357865	0.371141	0.908963	indirect
SEZ6	1.26	1.24	0.15	0.16	0.02	0.03	5.83	4.36	-5.32801	1.83857e-12	6.62223e-10	DN	-2.83398	1.43677e-07	1.76833e-05	failed rescue	1.99871	1.92796e-06	0.0003427	direct
ARHGAP30	1.14	1.1	0.33	0.35	0.2	0.15	0.1	0.17	-2.48147	0.000132225	0.00464403	DN	-1.54827	0.00811367	0.10207	failed rescue	-2.98598	7.44268e-06	0.000926073	indirect
POU3F1	1.12	1.21	0.64	0.47	0.33	0.15	1.73	0.97	-2.05332	0.00118554	0.0244744	DN	-0.909515	0.108596	0.447124	failed rescue	0.181405	0.742591	0.990805	indirect
TBX19	1.11	1.2	0.51	0.35	0.36	0	0.45	0.59	-2.5135	0.00212082	0.0371673	DN	-1.26221	0.0974448	0.425839	failed rescue	-1.12821	0.148366	0.697113	direct
SHANK2	0.8	0.94	0.5	0.42	0.16	0.15	1.2	0.58	-2.09474	3.20031e-05	0.00149889	DN	-0.776544	0.0876977	0.405441	failed rescue	-0.00241973	1	1	indirect
SHISA6	0.79	1.41	0.24	0.06	0.27	0.12	0.93	0.25	-2.3982	0.00266987	0.0444557	DN	-2.7944	0.000508653	0.0137316	failed rescue	-0.968457	0.196108	0.7581	direct
GADL1	0.78	0.77	0.02	0.19	0.1	0.2	2.05	2.29	-2.48812	0.000468105	0.0123211	DN	-3.68975	9.92489e-06	0.000649962	failed rescue	1.25457	0.0231925	0.291761	direct
AFF2	0.61	0.5	0.08	0.07	0.09	0.04	0.35	0.28	-2.84717	1.33717e-07	1.46415e-05	DN	-2.82125	1.52827e-07	1.81891e-05	failed rescue	-0.828083	0.0787779	0.542295	indirect
TRIM67	0.56	0.48	0.06	0.02	0.11	0	0.41	0.54	-3.07864	0.000141237	0.00481053	DN	-3.42895	4.24427e-05	0.0020527	failed rescue	-0.102592	0.889534	1	direct
SHISA7	0.53	0.69	0.19	0.12	0.12	0	0.77	0.35	-3.10662	0.000147457	0.00499564	DN	-1.86294	0.0139742	0.144958	failed rescue	-0.184925	0.822869	1	direct
CR2	0.49	0.66	0	0	0	0.03	1.68	0.26	-4.96292	0.00111932	0.0235694	DN	-7.60313	4.62644e-05	0.00218352	failed rescue	0.667503	0.491664	0.9517	direct
DNAH9	0.45	0.52	0.03	0.23	0.05	0.04	0.05	0.08	-3.43841	0.00102025	0.0219563	DN	-1.82987	0.0540992	0.318202	failed rescue	-2.90047	0.00360597	0.0960213	direct
SHROOM4	0.42	0.75	0.01	0	0.04	0.05	0.21	0.55	-3.58341	5.10077e-05	0.00214813	DN	-6.66717	1.64099e-08	2.9947e-06	failed rescue	-0.775639	0.300134	0.85904	direct
TIGD4	0.41	0.58	0.19	0.24	0	0	0.05	0.14	-6.87996	2.00521e-05	0.000990806	DN	-1.49273	0.0790951	0.386826	failed rescue	-2.65175	0.00785275	0.157828	direct
KIF26B	0.36	0.72	0.3	0.2	0.17	0.07	0.22	0.13	-2.01368	0.000949334	0.020823	DN	-0.969907	0.0888574	0.407223	failed rescue	-1.66076	0.0056843	0.12881	indirect
NR5A2	0.32	0.55	0.07	0.18	0.08	0	1.22	1.25	-3.22222	0.000586938	0.0146595	DN	-1.6479	0.0527274	0.313093	failed rescue	1.47938	0.0344871	0.361794	indirect
GFAP	0.29	0.59	0.11	0.08	0.02	0	0.19	1.18	-5.19522	5.69175e-05	0.00233943	DN	-2.04602	0.0264474	0.211193	failed rescue	-0.0645451	0.970318	1	indirect
CCDC180	0.2	0.44	0.34	0.08	0.01	0	0.14	0.39	-7.50543	3.52125e-05	0.00162274	DN	-0.504763	0.619432	0.883913	failed rescue	-0.235611	0.821494	1	indirect
RPL39	3768.41	4160.49	5329.33	5130.87	4841.68	6867.97	4574.17	3976.95	1.58729	0.00142353	0.0278739	UP	0.869616	0.075832	0.38062	NA	0.639547	0.190497	0.749552	NA
TMSB10	3514.11	3186.21	3881.71	5016.31	5066.44	5886.9	5141.33	5417.81	1.50117	0.00224291	0.0386633	UP	0.88939	0.0665093	0.354387	NA	1.06699	0.0282355	0.321781	NA
ACTC1	3168.52	3572.86	5452.1	5662.12	5935.83	4789.28	1573.23	2024.56	0.937061	0.00221757	0.0383887	UP	0.918771	0.00269319	0.0479346	NA	-0.862109	0.0048363	0.115725	NA
MYOG	1236.7	1297.15	2167.02	2098.14	2062.65	1664	991.06	1071.62	0.816258	0.00242122	0.0411423	UP	0.9388	0.000498701	0.0135163	NA	-0.267399	0.317853	0.872185	NA
COX7A2	1188.96	1153.24	1927.31	1688.19	1464.99	1662.76	1346	1094.42	1.18081	0.00205814	0.0366794	UP	0.990911	0.00943565	0.112285	NA	0.44529	0.241135	0.805011	NA
DES	769.34	772.74	1480.77	1103.31	1580.47	930.3	742.15	761.83	0.901465	0.000461207	0.0121841	UP	0.8998	0.000471996	0.0130509	NA	-0.0303751	0.905482	1	NA
LMNA	703.14	657.2	1123.49	1074.89	1326.93	776.44	731.75	757.27	0.852655	0.00126639	0.0256407	UP	0.915829	0.000542216	0.01431	NA	0.155612	0.553822	0.962277	NA
MYL6B	599.2	482.2	1287.2	1088.61	952.52	833.78	630.1	747.13	1.08676	0.000152031	0.00509916	UP	1.3443	3.14836e-06	0.000243455	NA	0.464715	0.102639	0.60056	NA
TMSB4X	530.81	538.13	2088.97	1418.81	1485.96	1654.92	968.23	862.65	2.09386	2.32475e-11	7.23155e-09	UP	1.95171	3.86394e-10	1.10372e-07	NA	0.997191	0.00107328	0.0418519	NA
KLHL41	460.64	511.91	805.05	728.98	709.35	803.4	336.73	323.03	0.909192	0.0021319	0.0373137	UP	0.826294	0.00518895	0.0762848	NA	-0.56184	0.0566598	0.466503	NA
NDUFB9	400.62	320.98	538.84	436.34	487.33	504.33	429	426.05	0.920536	0.00220349	0.0382731	UP	0.670199	0.025348	0.205898	NA	0.41685	0.164282	0.715018	NA
IL32	306.45	241.18	497.88	423.3	461.36	312.78	241.69	249.29	0.809692	0.00077043	0.0178383	UP	0.961881	6.56438e-05	0.00287796	NA	-0.0613518	0.79959	0.999282	NA
CKS2	283.17	282.76	447.37	421.27	402.16	531.2	492	357.98	1.29446	0.000767855	0.0178383	UP	0.915691	0.016574	0.158746	NA	0.802772	0.0356046	0.367045	NA
JPT1	273.18	247.03	488.85	488.04	536.52	481.61	453.78	397.25	1.24473	2.1158e-06	0.000153222	UP	1.09982	2.63127e-05	0.00143483	NA	0.733706	0.00481192	0.115545	NA
STAC3	256.12	308.24	650.92	501.25	616.21	334.45	397	459.97	0.959988	0.000428106	0.011626	UP	1.19229	1.32399e-05	0.000816284	NA	0.622309	0.0217897	0.28162	NA
PRDX6	254.88	240.48	318.22	315.91	366.87	340.78	278.55	293.14	0.783888	0.00305589	0.0492608	UP	0.542601	0.0397323	0.267626	NA	0.227873	0.387388	0.913566	NA
SELENOW	237.08	215.88	337.16	352.74	344.05	417.54	195.51	207.72	1.19739	0.000708428	0.0168924	UP	0.863692	0.0140169	0.145169	NA	-0.0248487	0.945331	1	NA
MYL4	182.29	122.18	378.12	250.45	400.03	306.33	115.79	101.95	1.53726	4.77953e-09	7.97774e-07	UP	1.20506	3.83149e-06	0.000286566	NA	-0.395634	0.130024	0.662807	NA
SIRT2	172.04	189.32	410.83	393.33	423.62	296.27	168.77	202.43	1.22164	3.27323e-06	0.000216428	UP	1.33677	3.78209e-07	4.01283e-05	NA	0.0609512	0.81505	1	NA
PSAT1	161.7	148.34	210.37	169.11	229.09	207.59	331.35	233.19	0.744758	0.00305923	0.0492608	UP	0.453815	0.0703117	0.36533	NA	0.854605	0.000690145	0.0301789	NA
BLCAP	152.43	149.14	450.77	241.18	438.69	182.53	216.35	129.75	1.2058	0.000611441	0.0149978	UP	1.32672	0.000169627	0.00592746	NA	0.181414	0.602012	0.967416	NA
CCNB1IP1	139.83	127.32	212.87	199.53	178.76	234.08	182.9	160.47	0.960757	0.00197767	0.0356163	UP	0.817325	0.00834827	0.103781	NA	0.410568	0.183946	0.741143	NA
NUDT14	132.5	107.39	161.48	161.71	194.18	169.43	192.56	172.29	0.94246	0.000665639	0.0160398	UP	0.652608	0.0180075	0.166871	NA	0.704087	0.0109094	0.192322	NA
CFL2	126.14	110.39	184.63	153.1	175.69	180.01	105.51	96.51	0.847557	0.00176717	0.0322927	UP	0.661088	0.0144787	0.147667	NA	-0.271634	0.314247	0.87038	NA
RASSF4	124.28	110.02	342.24	203.92	362.49	165.42	197.55	135.1	1.29256	2.81147e-06	0.00019337	UP	1.33519	1.33348e-06	0.000115515	NA	0.431499	0.113267	0.62646	NA
MPC1	123.39	103.9	226.78	178.35	182.23	211.53	173.97	150.49	1.16574	7.97434e-05	0.00310082	UP	1.02346	0.000516513	0.0138076	NA	0.600392	0.0412515	0.393181	NA
MTHFD2	122.99	140.5	215.94	189.04	214.22	200.67	276.94	242.99	0.934089	0.000372161	0.0104381	UP	0.814844	0.00186496	0.0366748	NA	0.988808	0.000167226	0.01031	NA
SUCLG1	122.55	105.99	195.05	174.02	176.24	193.58	142.99	131.77	1.01096	0.000229286	0.00710007	UP	0.878699	0.00133026	0.0287635	NA	0.303983	0.266121	0.83141	NA
CALM1	120.76	96.89	188.53	146.52	186.21	143.34	169.55	125.83	0.812228	0.00102611	0.0220476	UP	0.777087	0.00167089	0.0339814	NA	0.417729	0.0899874	0.571297	NA
COX7A2L	120.73	125.15	221.76	179.92	188.94	204.21	185.99	116.03	1.21322	0.000333026	0.00965705	UP	0.829138	0.0135505	0.142337	NA	0.471336	0.159371	0.710956	NA
CDCA4	119.41	107.97	146.03	132.17	175.38	144.59	187.62	168.55	0.726951	0.00144278	0.0280502	UP	0.460572	0.0429578	0.27824	NA	0.642516	0.00482891	0.115725	NA
CD164	119.31	129.69	201.22	171.44	178.31	192.27	195.23	154.96	0.83045	0.00230798	0.0396352	UP	0.741855	0.00641272	0.088035	NA	0.475772	0.0796811	0.543522	NA
ATP5MJ	110.31	123.07	177.93	159.8	174.18	215.95	155.48	120.93	1.29493	0.000609626	0.0149802	UP	0.830561	0.0267609	0.212581	NA	0.457106	0.22567	0.793613	NA
DDIT4	107.61	63.39	178.6	101.23	197.43	116.44	176.74	122.04	1.0908	0.000528906	0.0135059	UP	0.851444	0.00661741	0.0900979	NA	0.809117	0.00982996	0.181569	NA
MYOZ2	105.94	111.43	216.29	205.33	165.16	187.61	164.46	153.42	0.968545	0.000649898	0.0157996	UP	1.13035	7.23225e-05	0.00311282	NA	0.544908	0.0538337	0.452315	NA
BZW2	103.67	84.98	145.91	148.72	138.92	148.84	113.2	107.7	0.885128	0.00155844	0.0295931	UP	0.8291	0.00301024	0.0519752	NA	0.243301	0.383135	0.91117	NA
FITM1	99.1	81.33	155.09	121.5	167.14	112.89	138.7	92.94	0.860805	0.000297465	0.00881256	UP	0.781448	0.00100484	0.0234298	NA	0.35876	0.130484	0.663425	NA
ATP1B3	98.83	102.65	163.21	129.19	160.3	141.12	134.83	120.81	0.836646	0.000182729	0.00587092	UP	0.700772	0.0016913	0.0343455	NA	0.351504	0.115024	0.630996	NA
SNRPN	96.12	96.54	113.42	131.23	145.16	147.07	119.17	129.13	0.891393	0.00209347	0.0369043	UP	0.550463	0.0563633	0.325642	NA	0.394055	0.172488	0.72782	NA
DMPK	93.98	102.07	181.65	156.49	234.17	115.96	121.63	131.77	1.00172	0.000196639	0.00623008	UP	0.966251	0.000324293	0.00977664	NA	0.388084	0.14644	0.692645	NA
CHI3L2	92.28	145.84	203.4	170.82	242.04	254.96	145.1	218.17	1.35455	0.000162618	0.00531395	UP	0.824213	0.0204738	0.180325	NA	0.652348	0.0661784	0.499543	NA
ASNS	91.27	77.17	130.41	120.27	147.7	122.49	196.76	134.27	0.913299	0.000306619	0.00904459	UP	0.768389	0.00233554	0.043461	NA	0.96002	0.000149587	0.00939174	NA
CDKN1A	88.87	90.66	115.24	96.62	156.63	100.35	66.7	70.81	0.728711	0.00095919	0.0209719	UP	0.397017	0.071153	0.367157	NA	-0.373972	0.090745	0.572922	NA
SNURF	88.53	90.38	113.76	115.5	133.73	143.09	112.4	116.67	0.922521	0.00155921	0.0295931	UP	0.486048	0.0938933	0.418196	NA	0.379513	0.19171	0.750767	NA
EIF1B	84.31	73	143.78	128.54	120.22	115.85	134.04	109.63	0.922332	0.000590354	0.0146646	UP	0.993354	0.000213225	0.00715296	NA	0.697332	0.00936234	0.1755	NA
ATP2A1	81.51	69.01	147.76	109.09	185.71	79.78	58.88	54.03	0.97195	0.000740865	0.0173634	UP	0.923897	0.00132339	0.0286949	NA	-0.42581	0.137609	0.677868	NA
RBP1	75.94	104.33	142.67	171.5	151.61	177.36	146.87	205.04	1.32319	0.00144604	0.0280737	UP	1.08714	0.00844097	0.10427	NA	1.12064	0.00682566	0.146431	NA
NARF	75.56	67.09	114.54	104.68	109.34	101.31	111.69	102.27	0.746379	0.00159228	0.0299362	UP	0.75996	0.0012979	0.0282422	NA	0.530476	0.0246834	0.300514	NA
TCF12	73.89	68.82	117.21	95.09	129.68	102.16	84.41	86.02	0.914522	8.64938e-05	0.00327934	UP	0.715332	0.00207141	0.0400032	NA	0.249203	0.281953	0.84319	NA
UGP2	71.99	80.75	103.18	81.44	113.07	96.2	97.73	83.26	0.708941	0.00135717	0.0269356	UP	0.436475	0.0481698	0.298904	NA	0.24805	0.262082	0.826525	NA
AP3S1	71.41	60.46	108.25	107.14	104	98.07	84.02	74.14	0.910728	0.000583239	0.0145938	UP	0.884337	0.000824921	0.019913	NA	0.303241	0.252661	0.816851	NA
LSP1	71.31	66.25	138.24	110.69	147.85	69.05	72.26	79.17	0.820744	0.00181135	0.0328805	UP	1.02555	9.84333e-05	0.00400969	NA	0.138367	0.599914	0.967416	NA
INKA2	71.09	73.39	135.98	118.67	127.07	104.9	90.64	85.07	0.896693	0.000152482	0.00509916	UP	0.975964	3.8363e-05	0.00189557	NA	0.260963	0.267632	0.832031	NA
U2AF1L5	69.83	51.02	129.96	79.14	106.31	86.36	124.93	117.5	0.995346	0.000166981	0.0054158	UP	0.953993	0.000304832	0.00946085	NA	1.08614	4.05555e-05	0.00340519	NA
SPG21	68.06	60.04	131.07	115.19	145.7	137.43	79.93	64.25	1.39208	8.42934e-09	1.29503e-06	UP	1.09672	5.03439e-06	0.00036652	NA	0.153093	0.524152	0.95868	NA
MTLN	66.03	57.24	102.96	89.35	144.41	123.57	130.14	100.83	1.91513	9.16023e-05	0.00345388	UP	1.02219	0.0374791	0.259012	NA	1.35051	0.00577399	0.130626	NA
UBE2E3	65.79	45.64	189.13	114.9	159.9	121.63	89.34	63.12	1.60349	3.89503e-09	6.66391e-07	UP	1.59711	4.39715e-09	9.55299e-07	NA	0.471308	0.0796938	0.543522	NA
RBFOX2	65.03	59.28	144.76	90.86	125.09	74.43	107	79	0.862428	0.00051355	0.0132873	UP	1.01701	4.38579e-05	0.00210626	NA	0.513657	0.0377433	0.379289	NA
SYNGR2	64.85	60.41	117.29	87.34	115.76	72.18	119.23	95.52	0.810908	0.000220345	0.00688552	UP	0.861082	8.54344e-05	0.00355423	NA	0.784759	0.000345589	0.0179851	NA
GATM	63.58	49.24	149.04	114.07	115.77	102.41	110.48	84.96	1.1983	8.99426e-07	7.28429e-05	UP	1.38094	1.66538e-08	2.99921e-06	NA	0.785919	0.0011965	0.0454902	NA
KRT40	63.05	80.9	160.41	108.95	189.08	120.08	98.15	80.45	1.33848	2.71602e-08	3.71742e-06	UP	1.0748	7.23505e-06	0.000505235	NA	0.321227	0.177858	0.73259	NA
NUDT11	61.89	61.14	107.25	79.01	98.99	82.63	102.74	87.19	0.798627	0.000230365	0.00710136	UP	0.752237	0.000516249	0.0138076	NA	0.621236	0.00412397	0.106701	NA
RBM24	61.26	56.53	100.51	84.97	110.52	68.18	47.88	34.03	0.796358	0.000409479	0.0112315	UP	0.79664	0.000401627	0.011771	NA	-0.523415	0.0207375	0.276339	NA
BCAM	60.05	57.09	207.22	109.98	253.48	94.43	123.01	84.04	1.70149	4.0071e-06	0.000250434	UP	1.53734	2.84648e-05	0.00151594	NA	0.791166	0.0288579	0.326428	NA
TAGLN3	59.46	50.71	71.08	66.62	88.34	73.65	47.35	46.36	0.87048	0.000558544	0.0140788	UP	0.575766	0.0220858	0.189285	NA	-0.181958	0.479498	0.947829	NA
TNNI1	58.25	31.19	137.4	65.13	169.92	69.35	58.41	31.01	1.5627	0.000530967	0.0135332	UP	1.30222	0.00365551	0.0594215	NA	-0.0381189	0.931633	1	NA
BTG2	57.78	55.1	140.98	102.82	133.82	75.3	89.48	72.75	1.07606	3.50792e-06	0.000226476	UP	1.26267	5.67256e-08	8.08753e-06	NA	0.511955	0.0264346	0.310347	NA
AK1	57.56	48.93	144.87	83.97	165.87	72.12	64.46	46.91	1.29656	2.31001e-07	2.2911e-05	UP	1.16748	3.0035e-06	0.000233573	NA	-0.0247554	0.923844	1	NA
MYMK	57.02	67.33	150.5	105.14	171.27	77.22	68.05	59.19	1.27276	3.46797e-06	0.000224958	UP	1.22865	7.07636e-06	0.000496688	NA	0.140186	0.61581	0.968021	NA
TRIM59	56.9	48.5	78.17	73.92	74.46	77.92	81.17	62.47	0.782999	0.00303008	0.0489065	UP	0.69862	0.00808542	0.101996	NA	0.426326	0.105542	0.608351	NA
ZBTB18	51.77	49.84	118.27	85.06	113.85	81.59	82.92	61.15	1.13919	7.51748e-07	6.2093e-05	UP	1.13775	7.69286e-07	7.11433e-05	NA	0.4816	0.0350458	0.365325	NA
PRADC1	51.2	50.1	74.71	71.1	79.45	84.66	53.88	60.27	1.0268	0.000635131	0.0154956	UP	0.725142	0.0155907	0.153275	NA	0.237189	0.435483	0.934591	NA
MRAS	50.76	44.23	68.33	59.67	78.15	56.97	62.79	52.62	0.714731	0.000920174	0.0203464	UP	0.595534	0.0056727	0.0814714	NA	0.273822	0.203482	0.765021	NA
RRAS2	50.33	45.64	92.17	81.88	82.18	90.11	71.52	63.41	1.06354	5.82617e-05	0.0023733	UP	0.983654	0.000196328	0.00666784	NA	0.465849	0.0769459	0.535656	NA
IGFBPL1	50.12	44.3	71.28	58.56	94.26	66.41	68.09	52.9	0.972987	7.50721e-06	0.000439107	UP	0.618542	0.00424259	0.0665159	NA	0.338571	0.117509	0.636971	NA
ERBB3	49.07	45.64	176.53	97.43	150.67	63.02	79.39	65.63	1.36591	0.000278716	0.00831109	UP	1.71743	5.96184e-06	0.000424998	NA	0.574632	0.121256	0.646023	NA
EPDR1	45.76	42	60.52	47.68	70.16	49.53	71.3	65	0.658191	0.0016564	0.0307955	UP	0.453493	0.0299528	0.227506	NA	0.628598	0.00264881	0.0790139	NA
HPRT1	45.08	45.17	71.64	77.4	62.01	82.96	72.77	72.16	1.0125	0.00293079	0.047641	UP	0.923229	0.00658258	0.0897997	NA	0.715334	0.0352162	0.365472	NA
TMEM120A	43.63	46.15	83.98	68.26	72.77	59.75	55.6	69.34	0.828911	0.00142228	0.0278739	UP	0.934621	0.000318687	0.00972319	NA	0.520891	0.0451934	0.414031	NA
HIPK3	42.94	36.48	131.12	94.44	114.78	69.04	48.49	41.28	1.38795	2.45995e-08	3.40094e-06	UP	1.64808	4.77158e-11	1.81413e-08	NA	0.157723	0.520321	0.958027	NA
ARMC8	42.39	43.48	80.59	67.42	68.46	64.71	71.56	60.95	0.86852	0.000162676	0.00531395	UP	0.941561	4.40129e-05	0.00210631	NA	0.599746	0.00903935	0.171836	NA
SLC25A24	41.3	41.71	74.48	68.74	63.78	65.09	67.48	61.9	0.878037	0.000449181	0.011961	UP	0.951351	0.000144939	0.00539072	NA	0.623449	0.0124838	0.205945	NA
TNNI2	40.99	22.18	130.07	87.24	142.81	59.05	42.29	29.96	1.92977	6.26231e-07	5.52982e-05	UP	1.94976	4.50129e-07	4.63227e-05	NA	0.317229	0.415778	0.927759	NA
DDIT3	40.61	45.98	84.82	49.55	77.05	54.09	110	84.68	0.903726	0.000487959	0.0127877	UP	0.807914	0.00179066	0.035692	NA	1.24322	1.56356e-06	0.00028534	NA
ZCCHC9	40.56	29.27	56.63	54.16	49.9	58.62	49.17	44.33	0.945993	0.0021777	0.0379214	UP	0.856551	0.00545483	0.0793413	NA	0.537198	0.0817805	0.546663	NA
ST6GALNAC6	40.12	45.8	61.19	57.08	67.11	55.76	66.92	65.23	0.743309	0.00126008	0.0256072	UP	0.625408	0.00655079	0.0894817	NA	0.619927	0.00712757	0.150548	NA
CD59	39.79	40.33	84.45	78.25	82.09	92.42	59.4	48.78	1.36978	1.15345e-06	9.07393e-05	UP	1.18368	2.43453e-05	0.00135078	NA	0.404758	0.144773	0.688088	NA
RGS16	39.2	39.68	80.89	56.59	84.99	63.77	71.36	78.84	1.13883	6.56172e-07	5.64844e-05	UP	0.951196	3.09404e-05	0.0016102	NA	0.934893	4.25423e-05	0.00342516	NA
MYCL	38.4	25.25	78.63	54.89	86.09	50.49	44.67	38.26	1.35164	1.41419e-07	1.51219e-05	UP	1.28326	5.54484e-07	5.49328e-05	NA	0.458783	0.0714456	0.515836	NA
MBNL1	38.16	36.05	61.95	45.74	65.34	42.42	58.25	47.67	0.708436	0.00151057	0.0289974	UP	0.661077	0.00303973	0.0523331	NA	0.47686	0.0323781	0.348945	NA
SMYD1	37.65	35.2	125.93	79.69	109.15	52.11	47.87	30.43	1.30402	1.22749e-05	0.00066669	UP	1.63488	5.34312e-08	7.86357e-06	NA	0.0708513	0.810747	1	NA
SETD7	37.63	32.52	85.08	70.56	82.23	57.39	56.09	48.77	1.22229	1.03083e-07	1.16603e-05	UP	1.32735	8.03699e-09	1.5767e-06	NA	0.562013	0.0135408	0.215353	NA
ECI1	37.16	31.94	49.49	41.17	56.77	46.24	51.1	35.52	0.836799	0.000809139	0.0183356	UP	0.565	0.0234347	0.195819	NA	0.336903	0.17895	0.734859	NA
CAP2	36.4	29.98	53.76	40.99	50.28	40.71	31.42	27.16	0.681574	0.00224099	0.0386633	UP	0.668933	0.00268179	0.0478562	NA	-0.186703	0.405571	0.923482	NA
DNAJB4	36.33	36.32	55.42	42.31	60.38	53.96	40.81	33.67	0.885768	8.64838e-05	0.00327934	UP	0.578536	0.0101779	0.117955	NA	0.0208614	0.928622	1	NA
MAPK6	36.1	36.89	96.83	85.02	75.74	78.98	101.97	94.54	1.33411	4.66038e-07	4.28098e-05	UP	1.44999	4.65095e-08	7.15254e-06	NA	1.38742	1.6503e-07	4.26182e-05	NA
PMAIP1	35.58	29.72	83.78	64.78	97.45	83.68	70.1	59.99	1.69995	2.87037e-13	1.22771e-10	UP	1.33357	8.06377e-09	1.5767e-06	NA	0.982451	2.05765e-05	0.00207081	NA
PPP3CB	33.72	32.21	60.26	51.67	48.22	49.65	57.42	54.65	0.830369	0.000724273	0.0170855	UP	0.949816	0.000112024	0.00440596	NA	0.781452	0.00146524	0.0531785	NA
TMEM263	32.19	33.84	60.18	52.35	53.13	59.51	56.06	41.57	1.02531	0.00014129	0.00481053	UP	0.927081	0.000566507	0.0147973	NA	0.538241	0.0448054	0.412382	NA
NT5C2	32.17	35.68	57.47	44.59	52.11	48.49	41.08	37.03	0.785648	0.000735929	0.0172773	UP	0.728025	0.00174434	0.0351617	NA	0.177123	0.446983	0.937607	NA
GLRX2	31.99	28.5	49.74	56.8	72.81	48.19	50.65	51.62	1.39818	0.000258538	0.00791634	UP	1.13415	0.00285053	0.0495745	NA	0.930505	0.0151607	0.231849	NA
SLC24A3	31.88	33.15	71.27	56.93	60.38	33.79	36.15	40.02	0.710561	0.00301252	0.0486804	UP	1.13345	2.44193e-06	0.000193195	NA	0.220841	0.356329	0.898621	NA
WSB1	31.45	31.51	63.17	39.3	59.74	40.71	72.7	46.35	0.831536	0.000460259	0.0121841	UP	0.895898	0.000160788	0.00574596	NA	0.864171	0.000272184	0.0150217	NA
MED8	31.38	24.77	39.63	40.79	43.72	49.96	45.98	42.85	1.05212	0.000488635	0.0127877	UP	0.766021	0.0107418	0.122213	NA	0.729363	0.0152852	0.232246	NA
MYL1	31.36	5.79	492.05	82.34	709.24	192.4	91.53	21.32	4.7944	6.94163e-06	0.000414891	UP	3.96811	0.000112421	0.00440888	NA	1.63538	0.0824074	0.548327	NA
CDC42EP3	31.21	32.82	55.42	50.9	59.64	46.35	44.47	44.48	0.935812	2.61497e-05	0.00126025	UP	0.892768	5.91556e-05	0.00265463	NA	0.457145	0.0392097	0.386088	NA
S100PBP	30.78	26.32	41.46	37.81	39.37	28.12	38.92	30.86	0.677028	0.00219263	0.0381329	UP	0.806144	0.000263562	0.00846801	NA	0.504178	0.0225298	0.285259	NA
CCNY	30.75	31.44	60.23	38.82	59.96	34	47.85	37.5	0.771443	0.00158827	0.0299279	UP	0.797712	0.00108831	0.0248676	NA	0.442849	0.0691174	0.509155	NA
SERPINF1	30.29	26.78	77.08	44.81	93.71	42.97	40.48	30.72	1.4498	1.23994e-06	9.48104e-05	UP	1.23161	3.48045e-05	0.00176458	NA	0.339706	0.252794	0.816851	NA
SNN	28.5	22.41	47.23	40.06	56.95	33.63	47.24	39.51	1.02076	1.35012e-05	0.000718446	UP	0.94122	5.77898e-05	0.00261046	NA	0.756007	0.00123203	0.0464539	NA
SPOP	28.45	27.8	38.4	38.99	43.44	37.95	30.31	30.16	0.775825	0.00131725	0.026397	UP	0.641142	0.00779652	0.0996748	NA	0.106587	0.661756	0.977052	NA
CLDN12	28.23	30.12	52.37	39.54	46.35	46.58	37.5	27.39	0.918078	0.00027459	0.00823446	UP	0.807093	0.0013602	0.0293183	NA	0.129622	0.607765	0.967992	NA
LMOD3	28.21	39.44	165.54	132.14	156.86	99.57	49.33	55.03	2.10415	9.77673e-14	4.61428e-11	UP	2.28826	8.62864e-16	1.181e-12	NA	0.615254	0.024537	0.299855	NA
BTF3L4	27.71	26.09	47.39	45.6	40.72	48.5	44.11	39.86	0.988613	0.000389557	0.0108371	UP	0.957613	0.000584985	0.0152218	NA	0.623741	0.0246842	0.300514	NA
GTF2B	27.31	30.98	47.84	33.06	41.47	42.86	33.6	32.19	0.813913	0.00294937	0.0478294	UP	0.627498	0.0218059	0.187591	NA	0.194623	0.478202	0.947348	NA
TMEM38B	27.3	22.17	45.09	37.15	36.32	42.71	30.27	28.08	0.968902	0.000512279	0.0132873	UP	0.935815	0.000784983	0.0192092	NA	0.28281	0.309963	0.868824	NA
MYLPF	27.19	2.21	397.42	65.79	623.01	106.23	86.15	10.18	4.79064	0.000222272	0.00691418	UP	3.94529	0.00157887	0.0326928	NA	1.77454	0.123748	0.650969	NA
RYK	27.16	28.74	45.5	37.85	42.35	38.85	35.78	33.04	0.776604	0.000788487	0.0181074	UP	0.735864	0.00145304	0.0309296	NA	0.290239	0.21027	0.774687	NA
RBM18	27.07	25.64	46.27	44.58	41.03	50.19	39.71	35.14	1.00231	0.000288352	0.00856112	UP	0.835373	0.00245044	0.0447189	NA	0.444962	0.106011	0.609282	NA
C1orf105	26.91	17.4	65.82	27.54	56.87	27.44	25.82	17.1	1.26411	0.000905582	0.0200562	UP	1.21954	0.00135497	0.0292516	NA	0.0458478	0.92205	1	NA
RPIA	26.84	22.58	38.6	33.64	42.85	31.1	43.9	29.66	0.816225	0.00118476	0.0244744	UP	0.720412	0.00411629	0.0652835	NA	0.571758	0.0230154	0.290333	NA
HSPB3	25.66	19.5	122.51	67.36	79.78	56.17	28.54	10.43	1.9954	3.13193e-06	0.000209106	UP	2.25064	1.49897e-07	1.79968e-05	NA	-0.0812785	0.866133	1	NA
VGLL2	25.17	29.56	80.08	78.34	56.73	36.66	16.13	19.13	0.935877	0.000643939	0.0156826	UP	1.68154	1.30304e-09	3.30271e-07	NA	-0.667489	0.0160655	0.239791	NA
ACVR2A	25.08	18.39	45.62	31.97	43.4	31.38	19.03	12.67	0.985932	0.000109438	0.00400595	UP	0.98265	0.000114405	0.00445855	NA	-0.486442	0.0567275	0.466503	NA
ANKMY2	24.25	21.14	35.42	24.88	36.36	27.4	35.17	29.42	0.715519	0.0016206	0.0303852	UP	0.560926	0.0134505	0.141722	NA	0.504266	0.026462	0.310356	NA
PLEKHA4	24.04	31.76	55.21	36.62	74.08	34.28	35.77	45.7	1.06177	0.000839778	0.0189358	UP	0.852095	0.00715976	0.0950491	NA	0.563926	0.0746158	0.527302	NA
UGCG	23.79	23.81	37.54	27.72	40.31	30.77	51.89	44.14	0.800788	0.000166364	0.00541221	UP	0.619057	0.00355543	0.0581401	NA	1.0008	2.60815e-06	0.000430094	NA
CRYAB	23.62	26.54	46.83	70.2	75.61	59.31	12.78	18.2	1.64343	5.24469e-05	0.00218854	UP	1.38245	0.000595453	0.0153483	NA	-0.442713	0.284	0.844647	NA
TUSC2	23.4	20.13	34.8	28.23	40.54	30.84	39.93	28.34	0.958413	0.000133811	0.00466022	UP	0.702971	0.00496763	0.0740653	NA	0.654022	0.00921321	0.173693	NA
NDRG2	23.37	25.22	47.5	34.7	35.41	37.34	22.53	19.79	0.84308	0.00177676	0.0324246	UP	0.90737	0.000777664	0.019183	NA	-0.198246	0.469252	0.946155	NA
CCDC90B	23.05	19.66	42.76	41.41	38.96	41.07	27.31	30.13	1.20463	1.44786e-05	0.00075637	UP	1.11015	6.21e-05	0.00275222	NA	0.406272	0.142108	0.684629	NA
GPSM2	21.95	20.65	28.68	24.52	29.63	23.28	31.01	29.19	0.648698	0.00270688	0.0447452	UP	0.571006	0.00821929	0.103047	NA	0.379497	0.0792438	0.543076	NA
TNNC2	21	7.22	267.7	42.24	324.74	42.11	52.71	4.53	3.87141	0.00117827	0.0243979	UP	3.46319	0.00309413	0.0528555	NA	1.10255	0.313924	0.87038	NA
TSPAN15	20.91	23.77	43.6	25.04	49.6	36.39	24.2	20.38	1.08483	4.49818e-05	0.0019545	UP	0.697763	0.00873472	0.106838	NA	-0.00164902	1	1	NA
DEPDC1B	20.87	19.01	41.63	36.2	33.95	36.41	36.66	28.64	1.06414	8.24989e-05	0.00318074	UP	1.12149	3.19248e-05	0.00164268	NA	0.678914	0.0116757	0.197535	NA
HJV	20.73	12.96	70.53	54.97	83.9	60.58	16.87	7.59	2.23936	5.08579e-11	1.4206e-08	UP	1.97107	5.57102e-09	1.15531e-06	NA	-0.472091	0.16241	0.712042	NA
COX7B	20.66	19.36	34.08	44.1	30.68	58.14	36.48	37.16	1.48011	0.000796801	0.0182488	UP	1.16412	0.00786788	0.100175	NA	0.882207	0.0431298	0.402947	NA
RBIS	20.35	15.51	22.56	23.07	33.59	33.14	28.89	25.13	1.20653	0.00150413	0.0289144	UP	0.601015	0.114026	0.455907	NA	0.599773	0.118337	0.637946	NA
KLHL31	19.38	14.75	52.71	35.24	57.23	32.75	22.32	18.06	1.65993	4.76237e-11	1.35797e-08	UP	1.58989	2.72222e-10	8.5118e-08	NA	0.310081	0.212985	0.776783	NA
DOK7	18.72	15.02	52.47	30.85	77.54	32.22	27.26	24.93	1.85822	7.53405e-09	1.19905e-06	UP	1.44753	5.40098e-06	0.000387033	NA	0.612953	0.0521596	0.445316	NA
RBMS1	18.52	15.55	32.97	22.39	34.84	21.37	31.77	22.33	0.913357	0.000246236	0.00755656	UP	0.846644	0.000665124	0.0168584	NA	0.639763	0.010079	0.184587	NA
ST7	18.4	21.34	41.73	34.82	33.73	22.67	23.13	26.96	0.727127	0.00291611	0.0475153	UP	1.09037	7.89814e-06	0.000535158	NA	0.363231	0.138041	0.678627	NA
SOX13	18.36	26.68	44.09	27.96	56.89	25.99	40.19	43.44	1.01755	0.00124252	0.0253826	UP	0.789539	0.0119369	0.130914	NA	0.840768	0.00746682	0.153098	NA
TMEM164	17.99	15.02	26.82	24.71	32.73	17.54	26.96	23.12	0.775064	0.00117601	0.0243979	UP	0.763129	0.00136774	0.0293422	NA	0.605569	0.0111101	0.193829	NA
MYBPHL	17.82	12.18	26.48	28.31	30.72	24.3	30.81	21.31	1.13858	1.54801e-05	0.000799534	UP	0.925883	0.000412101	0.0119796	NA	0.698155	0.0080778	0.16046	NA
NAAA	17.58	14.8	26.18	23.99	37.56	29.95	21.12	15.42	1.42802	7.98289e-08	9.58437e-06	UP	1.09759	3.49399e-05	0.00176458	NA	0.416164	0.124053	0.651289	NA
MRAP2	17.28	17.07	26.65	29.91	28.26	33.95	20.3	21.22	1.19241	0.000315432	0.00926463	UP	1.00207	0.00234582	0.0435057	NA	0.412051	0.212537	0.776561	NA
INHBE	17.21	16.22	28.15	17.53	45.32	21.7	44.76	30.84	1.17635	5.21485e-05	0.00218274	UP	0.592668	0.0412112	0.272887	NA	1.16159	6.33077e-05	0.00481385	NA
STK26	16.27	16.12	28.35	20.86	24.34	23.56	25.42	20.25	0.800531	0.00119712	0.0246758	UP	0.752124	0.00232634	0.0434388	NA	0.483135	0.0509158	0.440509	NA
CNOT6L	16.19	13.27	27.34	22.2	26.14	19.03	21.06	16.01	0.805178	0.000274267	0.00823446	UP	0.89057	5.72555e-05	0.00260351	NA	0.301406	0.172434	0.72782	NA
FAM72B	16.15	16.1	27.42	17.75	26.83	21.54	27.06	19.49	0.809378	0.00145185	0.0281465	UP	0.621409	0.0141354	0.145906	NA	0.51576	0.0425691	0.399619	NA
MSTN	16.02	8.34	26.27	23.25	29.44	33.6	12.52	8.9	1.64592	6.85492e-06	0.000413319	UP	1.19632	0.000958172	0.0225723	NA	-0.196875	0.591647	0.966679	NA
FGD4	14.84	11.13	33.09	20.6	23.4	15.31	19.96	21.28	0.989583	5.48153e-05	0.00226664	UP	1.33475	5.93405e-08	8.37313e-06	NA	0.635742	0.00938598	0.1755	NA
C11orf54	14.8	10.26	24.72	23.62	21.99	23.83	23.69	18.31	1.16922	6.36334e-05	0.00256162	UP	1.15645	7.52704e-05	0.00317971	NA	0.769258	0.00830077	0.162769	NA
ZBTB34	14.69	12.38	23.48	17.84	22.22	15.75	22.44	21.23	0.689353	0.00148429	0.0286133	UP	0.760412	0.000450854	0.0126452	NA	0.670932	0.00197317	0.0650767	NA
FKBP14	14.63	13.97	24.37	19.9	22.36	17.02	24.93	18.85	0.669757	0.00237119	0.040568	UP	0.787021	0.000349134	0.0103882	NA	0.588388	0.00756643	0.153652	NA
PKIA	14.62	13.26	31.3	34.09	32.04	34.61	16.19	18.22	1.50363	2.52051e-07	2.46416e-05	UP	1.40265	1.41692e-06	0.000121209	NA	0.281854	0.330549	0.882774	NA
C21orf91	14.51	14.23	21.84	16.56	20.27	20.24	18.15	14.67	0.731041	0.00278224	0.0457698	UP	0.566657	0.0203593	0.179515	NA	0.166109	0.49853	0.953062	NA
LIN7C	14.34	12.23	24.35	22.08	24.55	25.06	25.88	19.69	1.14359	9.71301e-06	0.000551627	UP	0.969602	0.000169181	0.00592746	NA	0.753681	0.00344539	0.0931959	NA
AMOTL2	14.13	15.29	20.75	20.05	35.75	19.51	10.88	15.91	1.06627	0.000353199	0.0101135	UP	0.633892	0.0326723	0.239521	NA	-0.140172	0.639278	0.973823	NA
DUSP4	14.12	9.61	44.48	33.46	59.82	32.88	27.29	28.95	2.13976	1.09182e-14	6.49727e-12	UP	1.86898	1.00928e-11	4.31689e-09	NA	1.23561	5.14566e-06	0.000726511	NA
ALOX5AP	13.91	10.06	37.7	27.57	27.91	22.82	23.74	14.26	1.40352	0.000317119	0.00929422	UP	1.5614	5.79923e-05	0.00261099	NA	0.794308	0.0453837	0.414664	NA
SLC39A10	13.5	12.09	21.33	16.96	18.88	20.23	16.87	14.51	0.857662	0.0008491	0.0190207	UP	0.734469	0.00423327	0.0664817	NA	0.272818	0.2894	0.851002	NA
TFPI	13.48	11.61	25.67	19.17	24.26	17.42	22.34	15.31	1.22188	2.77858e-06	0.000192073	UP	1.1845	5.2866e-06	0.00038083	NA	0.747985	0.00397364	0.103202	NA
ELAVL2	13.38	10.27	20.83	16.02	24.33	16.63	17.57	12.37	0.996223	5.43112e-05	0.0022526	UP	0.781417	0.00148652	0.0314466	NA	0.315109	0.204737	0.766579	NA
GPD2	13.33	16.02	26.94	25.8	24.01	25.83	28.34	26.59	1.00441	0.00018643	0.00596184	UP	1.01062	0.000168853	0.00592746	NA	0.882597	0.00101022	0.0401944	NA
ZNF267	13.14	13.14	23.1	22.07	19.48	21.11	20.6	21.51	0.880156	0.00147622	0.0284978	UP	0.952157	0.000574488	0.0149772	NA	0.674685	0.0146683	0.22711	NA
FOXN2	13.11	13.44	22.36	20.1	19.34	22.63	22.92	19.27	0.904083	0.0009383	0.0206471	UP	0.833656	0.00225719	0.0427896	NA	0.637094	0.0195681	0.267294	NA
HCFC2	12.84	7.78	16.45	12.72	13.38	12.55	13.93	7.17	0.89609	0.00143327	0.0279846	UP	1.01452	0.000301712	0.00940667	NA	0.251092	0.37316	0.909541	NA
ZNF273	12.63	11.59	26.05	22.32	20.13	19.8	24.5	16.83	1.23337	1.97194e-06	0.000145892	UP	1.41011	5.44268e-08	7.92489e-06	NA	1.03025	6.76081e-05	0.00502909	NA
DEPDC7	12.42	13.46	26.12	20.94	26.44	18	14.34	15.33	1.00921	0.00018331	0.00587579	UP	1.02718	0.000133772	0.00505783	NA	0.216712	0.434017	0.934464	NA
PLAU	12.37	11.4	24.28	10.71	31.9	13.4	71.11	53.1	1.09168	0.00245304	0.0414504	UP	0.673331	0.061097	0.34	NA	2.37238	1.66513e-10	1.6279e-07	NA
ISYNA1	12.28	11.15	22.97	14.07	25.67	13.86	16.27	16.3	0.96318	0.000803489	0.0182984	UP	0.799888	0.00518378	0.0762848	NA	0.487786	0.0892777	0.569936	NA
ZNF468	12.06	11.54	20.09	19.88	17.8	16.76	18.43	16.68	0.76829	0.00169404	0.031333	UP	0.912711	0.000189714	0.00647534	NA	0.536893	0.0284136	0.323273	NA
MAP6D1	12.06	14.58	23.34	19.96	23.77	16.51	18.58	19.43	0.812476	0.00207364	0.0367706	UP	0.85657	0.00107947	0.0247069	NA	0.521201	0.0494256	0.435041	NA
PDLIM5	12.05	12.85	24.04	17.95	27.01	16.55	19.11	14.83	0.876429	0.000222102	0.00691418	UP	0.874116	0.000225417	0.00743441	NA	0.437578	0.0649189	0.494185	NA
CALCRL	11.99	8.95	10.05	9.14	16.89	16.57	5.2	3.69	0.888521	0.000864909	0.0193116	UP	0.0363973	0.89293	0.984721	NA	-1.25521	5.0093e-06	0.000724541	NA
SAMD4A	11.91	12.94	27.16	14.53	33.2	14.83	23.6	16.75	1.0817	0.00103302	0.0221613	UP	0.877336	0.00758181	0.0981762	NA	0.67695	0.0389758	0.384339	NA
TMEM64	11.76	12.51	28.23	20.26	24.17	19.1	23.12	18.51	1.0422	3.56391e-06	0.00022901	UP	1.13906	4.04109e-07	4.19018e-05	NA	0.758309	0.000730836	0.0314558	NA
KLF6	11.7	10.05	16.58	13.34	16.79	13.12	15.89	14.32	0.672699	0.00265055	0.0442416	UP	0.616384	0.00580754	0.082698	NA	0.457406	0.0413708	0.393491	NA
AGT	11.62	8.24	32.17	15.97	31.79	14.86	12.52	7.9	1.41108	0.000176937	0.0056982	UP	1.4072	0.000174829	0.00608876	NA	0.0288782	0.948416	1	NA
ST8SIA2	11.31	10.29	25.42	13.99	30.48	11.39	21.39	14.75	1.08319	0.00228179	0.0392841	UP	0.994775	0.00499538	0.0741972	NA	0.71019	0.0444358	0.410941	NA
GTF2A1	11.11	11.21	22.32	15.12	19.1	18.2	23.36	17.56	0.97047	8.58679e-05	0.00327374	UP	0.882882	0.000347681	0.0103676	NA	0.841388	0.000653303	0.0289763	NA
CCDC141	11.04	12.52	24.43	17.25	20.18	14.43	14.04	10.36	0.752616	0.000994284	0.0215501	UP	0.986939	1.58958e-05	0.000954236	NA	0.0163496	0.94577	1	NA
MARCHF3	10.96	10.79	15.63	12.7	16.26	15.47	18.7	13.17	0.780296	0.00211949	0.0371673	UP	0.534303	0.0349406	0.249209	NA	0.511851	0.043918	0.408351	NA
FAM210B	10.9	10.72	24.41	17.34	20.79	17	14.74	15.75	1.03122	3.0149e-05	0.00142785	UP	1.09872	8.45878e-06	0.000567526	NA	0.494597	0.0462909	0.418617	NA
POT1	10.86	8.07	18.07	16.37	15.69	14.94	14.72	14.02	0.929057	0.000444005	0.0119028	UP	1.02629	0.000100532	0.00405893	NA	0.591703	0.0254912	0.303918	NA
PIK3R3	10.83	9.57	24.21	16.31	26.77	16.39	18.8	15.49	1.25338	1.23731e-07	1.36574e-05	UP	1.14349	1.32656e-06	0.000115515	NA	0.714834	0.00247281	0.0755477	NA
TMEM38A	10.74	8.91	29.36	15.53	29.56	15.87	12.05	8.7	1.39432	8.24066e-06	0.000474358	UP	1.32393	2.18994e-05	0.00123858	NA	0.0646207	0.843072	1	NA
MACIR	10.62	9.26	20.45	14.76	18.73	15.45	18.31	16.13	0.992894	4.8766e-05	0.00207054	UP	0.955072	8.78869e-05	0.00363416	NA	0.784044	0.001362	0.0505195	NA
SERTAD1	10.58	9.28	13.68	16.5	17.56	16.89	15.04	9.8	1.05338	0.00196725	0.0354753	UP	0.796147	0.0194517	0.174695	NA	0.312028	0.364677	0.904881	NA
CD36	10.41	8.38	32.31	12.51	26.71	14.09	10.53	7.41	1.28378	0.00199856	0.0358203	UP	1.26532	0.00230369	0.0432366	NA	-0.291579	0.485576	0.950254	NA
RAB9A	10.31	9.19	18.94	19.74	16.4	17.05	14.26	12.32	1.05442	0.000798721	0.0182488	UP	1.17574	0.000189205	0.00647412	NA	0.46045	0.148134	0.69626	NA
TMCC2	9.72	8.04	35.24	17.49	32.13	10.33	11.91	9.22	1.26424	0.00165823	0.0307955	UP	1.56702	0.000107243	0.00426697	NA	0.156609	0.701179	0.984732	NA
SNTB1	9.66	7.91	16.29	10.18	17.05	9.95	8.96	8.45	0.825308	0.00129273	0.0260584	UP	0.759807	0.00301135	0.0519752	NA	-0.0108594	0.972548	1	NA
CMTR2	9.66	10.98	18.11	15.4	17.13	16.01	12.88	8.91	0.91335	0.000371726	0.0104381	UP	0.839999	0.00104435	0.0241047	NA	0.0431955	0.86972	1	NA
NEU4	9.62	9.43	52.12	37.7	71.51	32.32	25.21	21.98	2.61527	6.70671e-19	8.34497e-16	UP	2.38989	2.82957e-16	4.30314e-13	NA	1.31225	5.43221e-06	0.000751016	NA
GPCPD1	9.58	8.43	14.82	9.78	15.22	9.49	15.8	12.43	0.743171	0.00239907	0.0409427	UP	0.743571	0.00236316	0.0437089	NA	0.607427	0.0129254	0.209858	NA
ENDOD1	9.58	8.72	28.22	15.92	27.07	16.47	19.82	17.66	1.43472	5.60805e-08	6.97795e-06	UP	1.40199	1.05609e-07	1.35091e-05	NA	1.01588	0.000108834	0.00730989	NA
ARHGEF6	9.56	7.5	21.97	12.18	28.38	13.75	22.51	12.89	1.45375	1.49877e-05	0.00077703	UP	1.1276	0.000719169	0.018028	NA	1.03888	0.00183363	0.0628278	NA
DLEU1	9.35	7.89	15.17	15.51	14.49	21.75	12.25	12.75	1.36767	0.000260089	0.00793307	UP	1.00901	0.00678965	0.0914665	NA	0.537982	0.150457	0.701639	NA
KCTD12	9.03	7.37	17.58	11.64	13.58	11.13	12.15	9.35	0.806092	0.00106417	0.0226522	UP	0.976523	7.34032e-05	0.00313959	NA	0.363496	0.140874	0.682566	NA
BAG2	8.95	9.82	14.46	14.14	16.23	15.55	13.75	8.82	0.843413	0.00100443	0.0217183	UP	0.645997	0.0116664	0.129084	NA	0.242617	0.347799	0.895337	NA
RASD1	8.69	10.44	27.61	20.46	30.43	21.92	29.23	26.27	1.68302	2.27269e-10	5.65569e-08	UP	1.48602	1.78291e-08	3.16919e-06	NA	1.54433	5.60371e-09	2.5566e-06	NA
NNT-AS1	8.62	10.29	20.04	14.95	17.11	15.51	15.16	10.75	1.01773	0.000146244	0.00496686	UP	1.0366	0.000108474	0.00430343	NA	0.427808	0.111998	0.62376	NA
LMBR1L	8.02	5.98	17.55	12.91	17.69	11.56	18	12.63	1.17751	0.000104578	0.00386854	UP	1.20521	6.75158e-05	0.00292433	NA	1.0669	0.000420645	0.0209359	NA
GULP1	7.99	6.23	19.19	12.6	15.79	13.35	12.59	10.52	1.26758	1.90659e-06	0.000141823	UP	1.30237	9.01007e-07	8.11322e-05	NA	0.679246	0.0106814	0.189866	NA
SCML2	7.63	8.26	15.06	11.08	13.07	12.84	14.39	15.28	0.941164	0.000309399	0.00910699	UP	0.867007	0.000894202	0.0213222	NA	0.807662	0.00199067	0.0652138	NA
PAPOLG	7.54	7.87	12.57	12.12	12.29	10.2	12.97	10.78	0.752169	0.0014567	0.0282006	UP	0.829117	0.000426837	0.0121711	NA	0.643094	0.00647315	0.142441	NA
PALMD	7.52	6.83	63.59	42.12	54.65	32.75	13.11	11.36	2.80653	3.33343e-27	1.14062e-23	UP	3.02806	3.84367e-31	5.26083e-27	NA	0.767071	0.00274799	0.081235	NA
TRIM36	7.39	6.61	14.34	10.96	11.72	9.67	8.85	10.32	0.812399	0.00167623	0.0310455	UP	0.951288	0.000230952	0.00758009	NA	0.150431	0.569666	0.964397	NA
TMOD1	7.28	5.53	18.65	12.23	14.95	12.11	7.03	7.77	1.27689	6.24269e-06	0.00037975	UP	1.41329	5.42158e-07	5.45626e-05	NA	0.213446	0.456711	0.941277	NA
SLC30A7	6.87	6.47	13.93	10.19	12.86	9.64	13.9	10.32	0.953972	2.96398e-05	0.00140861	UP	0.999876	1.17872e-05	0.000748483	NA	0.791853	0.000521685	0.0246083	NA
FAM72C	6.67	7.61	10.55	9.24	13.19	9.25	10.9	8.19	0.858384	0.00256849	0.0431348	UP	0.62614	0.0269492	0.213087	NA	0.34087	0.235825	0.801082	NA
RWDD4	6.67	7.66	13.06	11.95	11.16	11.51	8.14	7.56	0.916666	0.00270041	0.0447032	UP	0.968494	0.00153412	0.0320084	NA	0.127373	0.693578	0.984037	NA
LMO7	6.64	6.67	50.33	14.9	59.73	18.49	17.39	9.04	2.71616	2.86291e-06	0.000195923	UP	2.39489	2.91258e-05	0.00154513	NA	0.996996	0.070656	0.513666	NA
PHLDA1	6.58	4.86	11.66	10.37	17.55	12.53	7.13	8.67	1.59599	2.74185e-09	5.07131e-07	UP	1.10934	2.99021e-05	0.00157411	NA	0.461123	0.0853147	0.55763	NA
APOE	6.54	3.43	22.41	7.43	41.37	8.91	16.27	7.65	2.46453	0.000344149	0.00993648	UP	1.68216	0.0131026	0.139887	NA	1.27213	0.0601058	0.479132	NA
RGR	6.48	3.14	18.74	14.86	17.97	12.59	5.5	4.9	1.87177	1.79451e-07	1.83295e-05	UP	1.94558	5.32992e-08	7.86357e-06	NA	0.0761207	0.850507	1	NA
CASS4	6.44	3.45	27.17	25.26	28.11	17.52	5.75	4.35	2.39197	1.36643e-13	6.2341e-11	UP	2.57666	2.18823e-15	2.49585e-12	NA	-0.0355595	0.922229	1	NA
FRMD3	6.33	4.79	15.43	8.01	17.2	7.36	6.03	3.81	1.09885	0.000462012	0.0121841	UP	1.26334	5.6927e-05	0.00260351	NA	-0.228887	0.470411	0.946196	NA
VAMP8	5.89	7.13	12.91	8.18	15.48	18.73	20.1	15.16	1.81621	0.000578282	0.0144962	UP	0.812029	0.13513	0.493731	NA	1.52285	0.00458721	0.112821	NA
IP6K3	5.81	5.26	11.05	7.38	14.98	6.18	9.31	8.01	1.09801	0.000897006	0.0199307	UP	0.852423	0.0098529	0.115164	NA	0.592142	0.0721037	0.518487	NA
ELN	5.38	6.13	5.8	5.26	11.14	9.47	2.34	3.32	1.06815	0.000967326	0.0210825	UP	0.115004	0.723196	0.923294	NA	-1.00823	0.0027466	0.081235	NA
ZMAT3	5.35	5.32	9.52	6.95	9.28	7.29	6.59	6.54	0.839175	0.000215124	0.00675321	UP	0.772544	0.000647283	0.0164672	NA	0.27577	0.226614	0.794183	NA
NAPEPLD	5.23	3.62	10.41	8.3	7.99	8.83	9.26	7.25	1.2074	3.88926e-05	0.00176019	UP	1.25804	1.8346e-05	0.00107308	NA	1.03012	0.000463488	0.0226563	NA
ETV1	5.22	3.23	7.8	4.65	11.51	4.88	7.64	8.26	1.18625	0.0010158	0.0218949	UP	0.770591	0.0327029	0.239617	NA	0.949591	0.0084163	0.164563	NA
SMPX	5.1	3.61	74.22	32.01	91.25	51.48	16.35	6.17	4.31668	3.88599e-17	3.32422e-14	UP	3.73748	1.32573e-13	1.00807e-10	NA	1.41762	0.00511326	0.119022	NA
MB	4.92	5.81	11.48	5.02	18.98	10	2.89	0.86	1.70854	0.000707836	0.0168924	UP	0.752562	0.149464	0.514189	NA	-1.55598	0.00774326	0.156085	NA
FILIP1	4.9	3.46	33.45	13.01	32.7	9.63	6.4	5.3	2.488	1.21311e-06	9.38068e-05	UP	2.65836	2.54824e-07	2.83559e-05	NA	0.503253	0.306012	0.865727	NA
REEP1	4.88	3.69	13.09	6.22	13.05	9.72	5.52	3.25	1.63735	5.57694e-06	0.000340766	UP	1.32544	0.000221936	0.00735506	NA	0.0273891	0.947233	1	NA
PYGM	4.76	3.61	16.44	4.47	30.8	8.67	7.47	3.79	2.35639	0.000132328	0.00464403	UP	1.41448	0.0184815	0.170112	NA	0.401411	0.50513	0.953902	NA
CCSER1	4.72	2.3	15.45	10.16	12.36	11.5	8.81	3.19	1.92155	0.000157962	0.00519716	UP	1.95668	0.000121732	0.00467476	NA	0.741499	0.13646	0.676161	NA
HOXD8	4.62	4.1	20.32	13.14	13.66	11.4	8.64	6.33	1.51767	6.92416e-07	5.88639e-05	UP	1.88942	6.09671e-10	1.63619e-07	NA	0.528368	0.0899454	0.571297	NA
DCN	4.61	2.74	11.1	9.63	7.42	7.89	2.43	2.1	1.30356	4.56866e-05	0.00197884	UP	1.64004	3.41722e-07	3.6828e-05	NA	-0.707265	0.0302443	0.334131	NA
DOCK11	4.57	5.45	7.93	6.23	9.15	6.79	7	6.11	0.789503	0.00113165	0.023756	UP	0.652933	0.00701854	0.0937197	NA	0.310886	0.203251	0.764519	NA
SPOPL	4.41	3.64	10.99	8.62	11.02	6.36	8.95	7.75	1.31088	2.45093e-07	2.41337e-05	UP	1.45193	1.05606e-08	2.00754e-06	NA	1.03963	4.20455e-05	0.00340519	NA
PLCL2	4.4	5.26	13.24	7.39	12.34	5.9	6.85	5.87	1.0627	0.00156023	0.0295931	UP	1.21482	0.000299155	0.00934826	NA	0.351042	0.3036	0.863148	NA
FAM13A	4.35	4.38	9.13	4.4	9.78	6.21	6.67	4.97	1.00638	0.00084802	0.0190207	UP	0.735606	0.014535	0.147911	NA	0.34283	0.257813	0.821559	NA
NUAK1	4.34	3.79	10.61	4.02	12.04	5.11	4.94	4.02	1.22075	0.00306958	0.0493115	UP	0.955341	0.0200563	0.178485	NA	0.115593	0.783952	0.998014	NA
RNA45SN4	4.3	2.55	4.94	4.09	8.09	4.11	4.26	3.91	0.995665	0.00107898	0.0228962	UP	0.558382	0.0657927	0.352894	NA	0.235088	0.441446	0.93579	NA
KLHL24	4.25	3.33	9.28	5.88	8.55	5.59	7.24	4.81	1.09638	7.96289e-05	0.00310082	UP	1.15243	3.14817e-05	0.00163216	NA	0.636579	0.0216965	0.281295	NA
ZC2HC1A	4.14	3.07	7.79	6.41	7.29	6.61	5.89	3.85	1.14574	0.000358791	0.0102095	UP	1.06673	0.00086968	0.0208464	NA	0.411638	0.205155	0.766992	NA
CKM	4.03	1.44	68.51	10.11	62.98	9.74	10.37	3.29	3.82304	0.000148196	0.00499595	UP	3.89677	0.000120731	0.00466792	NA	1.30087	0.167251	0.719248	NA
GNG11	3.81	1.84	5.8	5.43	8.08	7.78	3.8	5.19	1.74138	4.4979e-05	0.0019545	UP	1.16806	0.00579494	0.082698	NA	0.688623	0.1121	0.62376	NA
FRRS1	3.68	3.75	9.18	4.41	8.73	5.33	4.74	4.42	1.09056	0.000679385	0.0163423	UP	0.768031	0.0168306	0.160116	NA	0.092195	0.785638	0.998014	NA
B3GALT2	3.61	3.85	12.65	10.51	12.01	10.99	6.55	4.44	1.85503	3.76648e-10	8.59196e-08	UP	1.79054	1.39208e-09	3.40238e-07	NA	0.529961	0.0774022	0.537427	NA
METTL7A	3.5	3.48	8.36	4.98	8.65	7.06	3.79	3.87	1.39225	1.04875e-05	0.000593151	UP	1.07442	0.000690962	0.0174166	NA	0.129595	0.713845	0.985257	NA
SLC25A34	3.33	2.54	14.19	7.55	13.45	4.76	8.56	2.9	1.74537	0.000808202	0.0183356	UP	2.01092	0.000123621	0.00472626	NA	0.896533	0.0815621	0.546521	NA
MYPN	3.31	2.57	15.94	4.24	16.39	5.56	3.16	1.12	2.03486	0.00105099	0.022425	UP	1.86498	0.00257755	0.0464196	NA	-0.504285	0.411852	0.926066	NA
CCND1	3.12	2.14	1.69	1.85	7.53	4.14	6.99	11.79	1.33035	0.0011431	0.0239202	UP	-0.399914	0.348308	0.726353	NA	1.85046	7.42434e-06	0.000926073	NA
AGTR2	3.08	3.71	11.49	5.54	12.05	10.09	10.4	7.69	1.93372	4.89759e-08	6.20679e-06	UP	1.45109	3.70409e-05	0.00184356	NA	1.39495	8.14804e-05	0.00584888	NA
CHIC1	3.05	2.52	6.23	3.97	5.36	4.23	6.05	4.04	0.909555	0.00161954	0.0303852	UP	0.991443	0.000591703	0.0153192	NA	0.82036	0.00446702	0.110361	NA
INPP4B	3.04	3	10.83	6	11.93	6.61	7.14	4.1	1.75505	6.93254e-08	8.39696e-06	UP	1.5929	8.91125e-07	8.07737e-05	NA	0.854235	0.00793804	0.158842	NA
HIVEP2	2.99	2.35	14.68	4.34	17.49	4.36	7.19	4.54	2.12258	0.000274943	0.00823446	UP	1.92298	0.000915882	0.0216506	NA	1.0952	0.0541628	0.453688	NA
PSD3	2.89	2.34	8.42	4.75	8.12	4.67	4.4	2.62	1.47631	7.34794e-07	6.17001e-05	UP	1.4899	5.57521e-07	5.49328e-05	NA	0.369226	0.213017	0.776783	NA
CRIPT	2.86	2.88	3.81	4.44	4.48	5.39	4.1	3.5	1.03274	0.0026288	0.0440396	UP	0.696416	0.0416819	0.273753	NA	0.378611	0.275497	0.837372	NA
LRTM1	2.86	1.15	26.29	8.69	15.67	14.29	3.32	1.5	3.18442	2.91064e-07	2.78587e-05	UP	3.23	1.75442e-07	2.01787e-05	NA	0.268222	0.722172	0.987312	NA
TAGLN	2.72	1.95	2.33	2.82	7.27	5.26	1.51	2.66	1.63216	8.57402e-05	0.00327374	UP	0.319846	0.446906	0.790321	NA	-0.134532	0.760522	0.995001	NA
SOX6	2.69	1.66	9.1	7	9.43	4.84	2.35	2.71	1.88323	5.77002e-09	9.4017e-07	UP	2.04274	2.84205e-10	8.52262e-08	NA	0.215651	0.511403	0.955724	NA
ANKRD65	2.61	2.84	7.15	5.9	8.4	3.88	3.71	3.7	1.32605	0.00180115	0.0327389	UP	1.41449	0.000796724	0.019369	NA	0.445025	0.327164	0.880262	NA
EDIL3	2.58	2.04	3.27	3.25	5.05	5.68	0.97	2.21	1.46436	0.00138299	0.0273037	UP	0.662907	0.146484	0.509031	NA	-0.525458	0.261739	0.826014	NA
DCLK1	2.5	1.28	16.17	6.61	14.1	8.55	7.54	5.2	2.77284	2.62133e-10	6.1859e-08	UP	2.74222	3.87072e-10	1.10372e-07	NA	1.77172	3.31871e-05	0.00294956	NA
NDUFA4L2	2.43	3.52	5.29	2.89	7.74	7.71	7.98	11.05	1.47031	0.00199376	0.0358118	UP	0.486227	0.333391	0.714212	NA	1.44989	0.0026536	0.0790139	NA
RPS27L	2.39	2.27	3.06	4.15	3.64	7.35	3.51	2.44	1.54774	0.00171065	0.0314277	UP	0.818377	0.0946524	0.419258	NA	0.320493	0.514045	0.95707	NA
SOHLH2	2.38	1.57	6.98	4.48	12.89	5.01	3.46	1.12	2.34207	3.2087e-05	0.00149889	UP	1.6885	0.00247483	0.0449244	NA	0.171272	0.78241	0.997775	NA
CCDC102B	2.33	0.74	7.56	4.02	5.19	4.18	2.64	1.68	1.9726	0.0011782	0.0243979	UP	2.06137	0.000660293	0.016767	NA	0.247176	0.715864	0.985384	NA
CHST1	2.32	1.41	4.11	2.24	8	3.62	2.09	3.48	1.93522	1.68373e-05	0.000850378	UP	1.32756	0.00330214	0.0553199	NA	0.449706	0.342384	0.892042	NA
NTN4	2.29	2.55	5.51	4.38	6.01	3.95	3.37	2.5	1.26335	5.65064e-05	0.00232953	UP	1.17888	0.000164573	0.0058422	NA	0.266159	0.415779	0.927759	NA
ZNF699	2.27	2.45	4.4	3.26	4.45	3.36	2.91	3.97	0.924164	0.00297364	0.0481659	UP	0.842311	0.00652858	0.0893566	NA	0.536501	0.0850714	0.557383	NA
NIPAL1	2.18	2.78	5.76	5.67	4.85	5.24	2.71	2.61	1.25828	0.000153865	0.00512396	UP	1.36589	3.6205e-05	0.00180853	NA	0.0709223	0.843772	1	NA
NCEH1	2.13	1.91	3.68	2.53	4.7	3.32	4.14	3.92	1.19772	0.000114691	0.00416575	UP	0.776913	0.012782	0.137106	NA	1.01658	0.00105033	0.0411916	NA
KCNF1	2.11	1.6	8.87	4.61	11.51	4.42	7.29	6.46	2.25972	4.296e-07	3.99996e-05	UP	1.99625	6.63572e-06	0.000468161	NA	1.88838	2.00807e-05	0.00205108	NA
ABHD5	2.09	3.21	5.36	4.64	5.1	5.37	4.46	3.95	1.09316	0.000438899	0.0118252	UP	0.697033	0.0253461	0.205898	NA	0.772656	0.0131667	0.212689	NA
RNA45SN1	1.97	2.61	2.84	3.3	5.49	4.63	3.72	2.79	1.34991	3.79348e-06	0.000240377	UP	0.590834	0.0408016	0.271366	NA	0.465816	0.110113	0.61996	NA
CDKN1C	1.86	1.19	4.19	2.38	3.96	6.77	2.76	2.4	1.77835	0.00136921	0.0271207	UP	1.05176	0.0635392	0.346478	NA	0.412272	0.508919	0.954348	NA
FST	1.7	0.59	1.97	2.01	3.94	2.49	0.96	1.16	1.75117	0.00251335	0.0423127	UP	1.08204	0.0615713	0.340771	NA	-0.0510506	1	1	NA
ADORA1	1.69	1.19	3.43	2.36	5.09	2.58	1.97	1.73	1.60548	0.000166475	0.00541221	UP	1.16137	0.00637032	0.0877169	NA	0.389723	0.399466	0.919038	NA
SMIM14	1.56	1.12	4.23	2.79	3.3	3.05	3.93	1.54	1.47337	0.000735068	0.0172773	UP	1.53411	0.000438374	0.0123712	NA	0.976211	0.0250312	0.301852	NA
MYO16	1.5	1.08	9.45	3.54	8.11	2.62	2.99	1.84	2.17781	2.51203e-05	0.00121492	UP	2.4412	2.86217e-06	0.000223854	NA	0.869793	0.0879845	0.565847	NA
SLC38A3	1.41	1.25	6.22	3.42	8.06	2.27	4.45	2.4	2.06735	0.000105697	0.0038994	UP	1.96862	0.000208165	0.00700037	NA	1.31153	0.0141917	0.222244	NA
NUPR1	1.39	1.26	3.33	2.8	3.96	3.45	3.9	2.92	1.7032	5.83126e-08	7.12611e-06	UP	1.36562	1.33259e-05	0.000817898	NA	1.33513	2.54893e-05	0.00249194	NA
RAB9B	1.37	1.71	3.16	3.13	3.15	4	2.22	1.9	1.47127	0.000373553	0.0104557	UP	1.19154	0.00390394	0.0626415	NA	0.399335	0.350472	0.896733	NA
ASB2	1.32	0.08	40.1	11.52	41.99	10.09	17.05	8.54	5.34858	4.87428e-07	4.44762e-05	UP	5.3163	5.57876e-07	5.49328e-05	NA	4.19549	3.42902e-05	0.00302794	NA
KRTAP3-2	1.23	0	6.94	3.24	9.73	3.12	1.8	4.38	3.60387	0.000799977	0.0182488	UP	3.15382	0.0024619	0.0448681	NA	2.47731	0.0294466	0.329962	NA
SYT1	1.17	1.82	3.02	3.4	4.03	3.03	2.36	2.66	1.45997	0.000127412	0.00451784	UP	1.28047	0.000780295	0.0192085	NA	0.713235	0.0624533	0.487621	NA
CRISPLD2	1.15	1.36	4.38	2.48	4.06	2.33	1.71	0.89	1.52975	0.000156319	0.00516797	UP	1.52626	0.000150981	0.00552535	NA	0.00761836	1	1	NA
MRLN	1.15	0	3.68	2.39	8.71	3.91	1.72	1.65	3.96311	1.82411e-05	0.000914529	UP	2.80852	0.00319996	0.0541383	NA	1.77697	0.133205	0.671194	NA
TRIM63	1.09	1.51	9.3	3.51	10.61	3.81	1.62	1.32	2.5634	4.4856e-05	0.0019545	UP	2.34129	0.000183625	0.00631477	NA	0.177619	0.82006	1	NA
PDE5A	1.03	1.07	4.21	2.22	4.42	2.7	2.62	1.83	1.95149	3.15215e-08	4.14842e-06	UP	1.74759	7.13591e-07	6.68967e-05	NA	1.04562	0.00325296	0.0903329	NA
FREM1	1.01	0.77	2.34	1.44	3.07	2.09	1.07	0.38	1.60055	0.000888357	0.0197706	UP	0.809579	0.0952112	0.42078	NA	-0.149441	0.799757	0.999282	NA
HRH1	0.87	1.31	10.27	5.26	17.97	6.77	1.53	0.77	3.62261	2.07785e-13	9.17404e-11	UP	2.93881	9.42551e-10	2.4809e-07	NA	0.0232171	0.975406	1	NA
UNC45B	0.75	0.34	19.29	3.72	23.13	3.31	2.31	0.17	4.67891	0.000198391	0.00627109	UP	4.46864	0.000322564	0.009746	NA	1.01013	0.369786	0.908465	NA
FAM238C	0.68	0.25	5.92	1.39	7.27	1.41	1.28	0.27	3.29355	0.000684562	0.0164091	UP	3.04406	0.00152828	0.0319352	NA	0.650074	0.501993	0.953246	NA
FGL2	0.67	0.93	2.3	1.91	2.75	2.58	0.82	1.81	1.9598	0.000133525	0.00466022	UP	1.54856	0.00226774	0.0428583	NA	0.738905	0.164595	0.715051	NA
ABLIM3	0.65	0.38	5.42	4.39	2.47	2.04	0.94	0.91	2.35419	8.26198e-09	1.28502e-06	UP	3.41166	5.19944e-17	1.01664e-13	NA	0.827072	0.0645336	0.492905	NA
RAPGEF5	0.62	0.71	3	1.55	2.47	1.31	1.57	0.97	1.55948	0.000394713	0.0109583	UP	1.77305	4.5338e-05	0.00215465	NA	0.799272	0.0695988	0.511051	NA
RD3	0.62	0.79	3.82	0.83	3.71	1.63	2.22	1.29	2.08121	0.00209503	0.0369043	UP	1.83725	0.00674778	0.091178	NA	1.27699	0.0608526	0.482298	NA
ADGRG1	0.62	0.58	2.52	0.57	6.56	0.63	0.96	0.71	2.81608	0.00246256	0.0415598	UP	1.566	0.0821002	0.394404	NA	0.658819	0.486935	0.950974	NA
OTOF	0.6	0.57	2.43	0.97	2.9	1.22	0.51	0.42	1.95555	0.00032609	0.009514	UP	1.63193	0.00240676	0.0441573	NA	-0.283696	0.650285	0.976355	NA
IFIT1	0.52	0.17	1	1.15	1.44	1.15	0.51	0.37	2.13779	0.000513078	0.0132873	UP	1.83359	0.00277941	0.0488371	NA	0.348498	0.666784	0.977052	NA
VWDE	0.52	0.31	2.33	0.89	2.16	1.39	1.05	0.28	2.32101	0.000925116	0.0204227	UP	2.09171	0.00268933	0.0479282	NA	0.624621	0.385956	0.912837	NA
SEPTIN4	0.49	0.99	25.02	6.72	35.43	9.47	7.96	2.88	4.93578	8.65815e-10	1.79552e-07	UP	4.40275	2.36608e-08	3.99809e-06	NA	2.70743	0.000442329	0.0216995	NA
SIGLEC11	0.47	0.3	2.71	1.11	1.66	0.86	1.48	1.38	1.96655	0.00156322	0.0295931	UP	2.5151	3.51962e-05	0.00176458	NA	1.90169	0.00213675	0.0675419	NA
IL6R	0.45	0.33	2.7	1.68	3.6	1.69	1.44	1.12	2.93342	5.21804e-11	1.42839e-08	UP	2.62852	3.78472e-09	8.35506e-07	NA	1.64908	0.000241497	0.0137152	NA
MYOF	0.39	0.4	1.54	0.65	2.21	0.93	0.45	0.36	2.16139	4.00367e-05	0.00179655	UP	1.61697	0.00197102	0.0385392	NA	0.00743054	1	1	NA
TRPC5OS	0.39	0.49	1.86	1.31	2.1	2.64	0.3	0.08	2.68138	1.4871e-05	0.000773913	UP	1.98619	0.00162071	0.0334076	NA	-1.2683	0.119292	0.640545	NA
ALPK2	0.37	0.26	4.35	1.86	5.35	1.8	1.13	0.87	3.62434	1.65557e-11	5.26971e-09	UP	3.41567	1.65773e-10	5.40224e-08	NA	1.64074	0.0017332	0.0602088	NA
UNC80	0.36	0.37	0.89	0.4	2.07	0.7	0.69	0.75	2.0196	4.68936e-05	0.00200816	UP	1.01493	0.0421656	0.275344	NA	1.05374	0.0348032	0.363349	NA
CFAP97D2	0.35	0.34	0.81	0.5	1.23	0.65	0.51	0.29	1.62469	0.00229833	0.0395191	UP	1.07366	0.0429583	0.27824	NA	0.172566	0.786238	0.998014	NA
TP63	0.32	0.09	1.16	0.22	3.12	0.59	0.36	0.61	3.22589	0.000758141	0.0176775	UP	1.96637	0.0370428	0.257829	NA	1.02479	0.324351	0.876808	NA
CYTIP	0.31	0.61	1.99	0.91	3.08	2.55	1.25	0.73	2.73016	1.16557e-06	9.11608e-05	UP	1.61615	0.00487982	0.0731545	NA	0.989537	0.0984175	0.593671	NA
TECRL	0.29	0.16	1.02	0.16	0.95	1.96	0.14	0	3.09801	0.00194747	0.0351649	UP	1.19151	0.267373	0.656819	NA	-1.75692	0.155122	0.706491	NA
CCL2	0.28	1.06	2.53	2.46	4.23	4.48	0.67	2.7	3.03846	0.00167349	0.0310367	UP	2.05386	0.0517004	0.309953	NA	1.48392	0.16104	0.710991	NA
ESYT3	0.26	0.05	4.04	0.61	3.59	1.01	1.26	0.98	3.89785	0.000127827	0.00452083	UP	3.61305	0.000272024	0.00869903	NA	2.57261	0.00912179	0.17267	NA
CAMK2A	0.25	0.2	3.07	0.41	3.76	0.5	0.43	0.22	3.27389	0.00174808	0.0319865	UP	2.98954	0.00387805	0.0624457	NA	0.457672	0.686533	0.981216	NA
ACTA2	0.2	0.27	4.63	0.62	8.06	2.44	1.22	0.7	4.58527	1.63188e-05	0.000830319	UP	3.50716	0.0011538	0.0259312	NA	1.9987	0.0646984	0.493605	NA
RANBP3L	0.18	0.1	0.93	0.89	0.84	0.71	0.52	0.86	2.76552	4.12829e-05	0.00183454	UP	3.25113	7.03391e-07	6.63953e-05	NA	2.04315	0.00389472	0.101731	NA
BCAS1	0.18	0.03	0.98	0.92	1.07	0.34	0.39	0.11	2.91305	0.00188064	0.034048	UP	3.39822	0.000327507	0.00985183	NA	1.23794	0.345755	0.893907	NA
TRDN	0.18	0.06	1.97	0.19	3.11	0.65	0.53	0.31	3.68259	0.000713044	0.0169533	UP	3.0387	0.00501348	0.074344	NA	1.39721	0.214911	0.778999	NA
PADI3	0.15	0.48	0.95	0.63	1.18	1.05	0.51	0.57	2.19105	0.00133349	0.0266445	UP	1.56625	0.0232036	0.1946	NA	0.739325	0.36394	0.904202	NA
ANO5	0.13	0.05	1.39	0.74	0.9	0.66	0.2	0.07	3.41352	6.32204e-07	5.54678e-05	UP	3.77818	2.19925e-08	3.81027e-06	NA	0.591381	0.493003	0.951993	NA
TMPRSS15	0.12	0.07	0.86	0.73	1.3	0.59	0.1	0.23	3.44442	3.7903e-06	0.000240377	UP	3.20436	1.72723e-05	0.00101899	NA	0.822141	0.390498	0.915473	NA
ITGB6	0.11	0.23	5.28	1.24	3.78	1.16	0.66	0	3.98058	0.00207669	0.0367706	UP	4.3586	0.000966901	0.0226717	NA	0.859478	0.504411	0.953902	NA
FOXS1	0.1	0.37	3.28	2.06	3.26	2.56	0.51	0	3.77413	1.08782e-05	0.000610203	UP	3.54822	4.6506e-05	0.00218738	NA	-0.0155534	1	1	NA
SLC15A3	0.1	0.04	0.53	0.94	1.36	0.94	0.46	0.32	4.27371	2.01373e-06	0.000148183	UP	3.62254	0.000138563	0.00521021	NA	2.49344	0.0296969	0.330994	NA
APOC1	0	2.38	21.15	3.95	21.16	14.58	15.71	25.36	4.48988	7.34613e-06	0.000433365	UP	3.56616	0.000811032	0.0196471	NA	4.40724	1.01899e-05	0.00118194	NA
AGAP6	0	0.1	0.92	1.32	2.11	0.54	1.19	1.76	4.56411	3.42218e-06	0.000223045	UP	4.37764	1.56976e-05	0.000946489	NA	4.59722	2.48454e-06	0.000417654	NA
CACNG1	0	0.09	1.39	1.08	2.7	0.75	0.26	0	4.98212	0.00010402	0.00385832	UP	4.52293	0.000392525	0.0115537	NA	1.10027	1	1	NA
BSPRY	0	0.04	0.2	0.41	0.96	0.71	0.31	0.11	5.09931	3.41325e-05	0.00158363	UP	3.61324	0.00757985	0.0981762	NA	2.79845	0.0849951	0.557227	NA
IFI44L	0	0.02	0.04	0.15	0.4	0.39	0.09	0	5.14983	9.43279e-05	0.00353717	UP	3.20569	0.0372591	0.257983	NA	0.236609	1	1	NA
MEF2B	0	0	0.75	0.64	0.92	0.3	1.35	1.17	5.90212	0.00130596	0.0262863	UP	6.26415	0.000292427	0.00916455	NA	6.8024	1.71605e-05	0.00177936	NA
FAM9C	0	0	0.62	0.19	0.36	0.2	0.12	0	6.36564	0.000663032	0.0160051	UP	7.01073	6.66049e-05	0.00289404	NA	3.85196	0.296984	0.856218	NA
LMOD2	0	0	0.27	0.16	0.75	0.47	0.12	0	6.82975	3.59559e-05	0.00165144	UP	5.43924	0.00865513	0.106482	NA	3.30928	0.522504	0.958476	NA
CIDEC	0	0	2.04	0.49	2.56	0.72	0.44	2.95	6.93468	0.000547546	0.0138526	UP	6.624	0.00114338	0.0258241	NA	6.65036	0.000977826	0.0392478	NA
LINC00588	0	0	1.79	0.94	1.48	0.53	0.32	0	7.14384	2.67401e-05	0.00128418	UP	7.69138	2.33029e-06	0.000186518	NA	4.24413	0.169703	0.724478	NA
TM4SF1	0	0	0.06	1.18	0.8	1.74	0.6	0.33	7.15392	0.000596445	0.014789	UP	5.70802	0.0135458	0.142337	NA	5.50924	0.0216775	0.281295	NA
LANCL1-AS1	0	0	1.42	0.25	1.82	0.28	0.15	0	7.31697	0.0003855	0.0107681	UP	7.13821	0.000627127	0.016014	NA	3.31882	0.554428	0.96241	NA
C4orf17	0	0	0.43	0.89	1.85	1.04	0.48	0.23	7.4008	2.41576e-06	0.000173418	UP	6.40021	0.00028867	0.00912477	NA	5.193	0.0140473	0.220995	NA
APOL5	0	0	2.62	0.61	4.2	1.48	0.63	0.08	9.08352	1.73168e-07	1.78206e-05	UP	8.53068	1.29015e-06	0.000113194	NA	6.10559	0.00286995	0.084294	NA
BEST3	0	0	6.26	2.3	5.39	1.91	1.02	0.56	9.60966	1.51198e-12	5.91271e-10	UP	10.0067	1.02456e-13	8.76448e-11	NA	7.39914	1.62668e-06	0.000292952	NA
FMC1-LUC7L2	0	0	1.27	2.46	1.19	9.71	0	2.33	10.3781	0.000129715	0.00457581	UP	8.7707	0.00113669	0.0257581	NA	7.79877	0.00394655	0.102693	NA
ABAT	196.03	186.96	132.51	134.99	99.42	73.67	172.74	160.71	-0.942375	0.000115704	0.00417571	DN	-0.345116	0.154834	0.521526	rescued	-0.217349	0.369813	0.908465	direct
ARMCX2	145.49	135.52	102.55	77.75	93.54	63.54	97.91	92.71	-0.643439	0.00279603	0.0458864	DN	-0.475784	0.0266248	0.212045	rescued	-0.562338	0.00891212	0.169889	indirect
ANK2	72.6	69.46	55.16	40.1	38.96	19.75	64.75	49.45	-1.12256	4.01655e-05	0.00179655	DN	-0.473323	0.0801014	0.389833	rescued	-0.328795	0.223898	0.792113	indirect
PITRM1	64.34	92.67	51.41	48.46	40.36	34.92	64.57	73.36	-0.836642	0.00257205	0.0431417	DN	-0.489612	0.0760517	0.38115	rescued	-0.194915	0.47916	0.947829	indirect
CALD1	63.43	87.87	60.08	55.56	41.25	32.09	97.92	96.89	-0.833883	0.00117251	0.0243979	DN	-0.226315	0.375278	0.748751	rescued	0.348938	0.170812	0.725155	indirect
ALAD	61.89	61.46	42.19	37.6	29.36	26.5	23.44	24.26	-0.911567	0.000101972	0.00380296	DN	-0.461103	0.0472727	0.295004	rescued	-1.37461	6.48325e-09	2.8088e-06	indirect
RPAP3	53.72	65.56	47.41	45.61	29.63	28.64	50.13	56.24	-0.804223	0.00250691	0.0422563	DN	-0.197896	0.454145	0.793085	rescued	-0.175006	0.507512	0.953902	indirect
TATDN2	52.83	58.43	35.77	34.8	33.3	25.11	40.25	40.48	-0.724708	0.00140224	0.0275357	DN	-0.491023	0.029897	0.227334	rescued	-0.478844	0.0340896	0.359741	indirect
ZNF644	51.02	51.75	41.21	31.15	33.57	25.46	36.75	38.72	-0.684201	0.001261	0.0256072	DN	-0.389544	0.0649009	0.350414	rescued	-0.536551	0.011241	0.194061	direct
SP1	31.21	31.52	24.25	18.85	21.55	13.76	22.83	22.69	-0.647532	0.00270088	0.0447032	DN	-0.389925	0.0697028	0.363714	rescued	-0.483245	0.0248825	0.300854	indirect
SULF1	29.8	31.62	25.77	16.1	17.91	9.23	35.67	30.26	-1.02299	0.0001218	0.00434135	DN	-0.401966	0.126576	0.4803	rescued	0.0594033	0.822261	1	direct
LRIG3	29.78	28.97	23.31	16.78	19.08	12.96	33.69	26.21	-0.726909	0.00127589	0.0257949	DN	-0.445071	0.0465136	0.292974	rescued	-0.0130586	0.955969	1	direct
C1QTNF3	26.55	39.95	22.67	20.55	10.27	14.5	54.57	34.72	-1.14573	0.00198556	0.0357113	DN	-0.44692	0.221086	0.605806	rescued	0.39505	0.277752	0.837591	direct
KCND3	22.8	26.94	21.22	16.74	12.42	6.69	19.45	16.91	-1.21098	7.93124e-07	6.4616e-05	DN	-0.222281	0.357447	0.736128	rescued	-0.467935	0.0532522	0.449663	direct
JAKMIP2	20.13	26.15	17.57	12.34	14.03	8.05	25.13	25.4	-0.896531	0.000444691	0.0119028	DN	-0.486241	0.0550341	0.320806	rescued	0.0949112	0.707921	0.984732	direct
GLRX	17	21.32	14.11	12.66	6.07	5.62	32.93	20.26	-1.40227	0.000717629	0.0170229	DN	-0.329523	0.397179	0.761063	rescued	0.536749	0.15892	0.710455	indirect
CNOT4	10.77	8.54	7.31	5.44	5.6	2.76	5.99	5.86	-1.04435	0.00103512	0.0221716	DN	-0.462869	0.139767	0.501382	rescued	-0.728887	0.0217811	0.28162	direct
HECW2	5.1	5.21	5.68	3.72	3.36	1.36	6.27	5.41	-0.989019	0.00126504	0.0256407	DN	0.000636897	1	1	rescued	0.138663	0.648202	0.975518	direct
MAP6	2.12	2.77	1.86	1.45	1.24	0.47	1.45	1.26	-1.44551	0.00203192	0.0362594	DN	-0.370422	0.412204	0.770845	rescued	-0.966165	0.0378967	0.37973	direct
FHDC1	1.8	1.49	1.7	1.07	0.55	0.5	1.72	1.44	-1.4283	0.000213529	0.00671854	DN	-0.0930905	0.785211	0.945859	rescued	-0.0783303	0.845475	1	direct
