# Supplementary material for: PAX3-FOXO1 uses its activation domain to recruit CBP/P300 and shape RNA Pol2 cluster distribution
Source: Nat Commun. 2023 Dec 15;14:8361. doi: 10.1038/s41467-023-43780-4 (PMC10724205; doi:10.1038/s41467-023-43780-4)
Supplement: Supplementary file 5 — Supplementary Data S3 [file 41467_2023_43780_MOESM5_ESM.xlsx]

## Sheet: MS data new
Supplementary Data S3: Proteins identified by mass spectrometry in BioID experiment [Exclusive Spectrum Count]
			Exclusive Spectrum Count
Identified Proteins	T-Test (p-value): (p < 0.05)	Quantitative Profile	BirA-1	BirA-2	BirA-3	P3F C793S-1	P3F C793S-2	P3F C793S-3	P3F wt-1	P3F wt-2	P3F wt-3
Histone acetyltransferase p300 OS=Homo sapiens GN=EP300 PE=1 SV=2	0.018	CYS low, WT high	0	0	0	6	14	4	13	24	11
Pyrroline-5-carboxylate reductase 2 OS=Homo sapiens GN=PYCR2 PE=1 SV=1	0.005	CYS low, WT high	0	1	2	2	8	3	5	13	10
Transcription factor 4 OS=Homo sapiens GN=TCF4 PE=1 SV=2	0.023	CYS low, WT high	0	0	0	0	0	0	0	1	0
Transcription initiation factor TFIID subunit 9 OS=Homo sapiens GN=TAF9 PE=1 SV=1	0.035	CYS low, WT high	0	0	0	0	0	0	1	0	1
Transcriptional repressor protein YY1 OS=Homo sapiens GN=YY1 PE=1 SV=2	0.013	CYS low, WT high	6	2	7	0	2	0	2	5	2
Deoxynucleotidyltransferase terminal-interacting protein 2 OS=Homo sapiens GN=DNTTIP2 PE=1 SV=2	0.011	CYS low, WT high	4	1	2	0	1	0	1	2	2
DnaJ homolog subfamily B member 1 OS=Homo sapiens GN=DNAJB1 PE=1 SV=4	0.019	CYS low, WT high	12	12	17	6	10	5	6	15	10
Isoform 2 of Mediator of RNA polymerase II transcription subunit 6 OS=Homo sapiens GN=MED6	0.03	CYS low, WT high	0	0	1	1	1	1	2	3	3
Isoform 2 of Polyribonucleotide 5'-hydroxyl-kinase Clp1 OS=Homo sapiens GN=CLP1	0.014	CYS low, WT high	0	0	0	0	1	0	1	2	1
Isoform 2 of YTH domain-containing family protein 2 OS=Homo sapiens GN=YTHDF2	0.016	CYS low, WT high	5	4	5	3	6	4	4	10	6
Pre-mRNA cleavage complex 2 protein Pcf11 OS=Homo sapiens GN=PCF11 PE=1 SV=3	0.039	CYS low, WT high	3	1	0	2	6	2	3	7	4
Serine/arginine-rich splicing factor 1 OS=Homo sapiens GN=SRSF1 PE=1 SV=2	0.0065	CYS low, WT high	10	12	14	5	13	5	7	16	11
Fibrosin-1-like protein OS=Homo sapiens GN=FBRSL1 PE=1 SV=4	0.016	CYS high, WT low	0	0	0	1	3	2	0	1	0
Isoform 2 of 116 kDa U5 small nuclear ribonucleoprotein component OS=Homo sapiens GN=EFTUD2	0.044	CYS high, WT low	10	12	14	5	10	5	2	9	3
Isoform 2 of MORC family CW-type zinc finger protein 2 OS=Homo sapiens GN=MORC2	0.039	CYS high, WT low	1	1	1	1	3	1	0	1	1
Isoform 2 of M-phase phosphoprotein 9 OS=Homo sapiens GN=MPHOSPH9	0.043	CYS high, WT low	0	0	0	2	5	1	0	2	0
Isoform 2 of Protein FAM168A OS=Homo sapiens GN=FAM168A	0.046	CYS high, WT low	0	0	0	1	1	1	0	1	0
Isoform 3 of Microtubule-associated protein RP/EB family member 2 OS=Homo sapiens GN=MAPRE2	0.046	CYS high, WT low	1	1	3	1	2	1	0	1	1
Poly [ADP-ribose] polymerase 1 OS=Homo sapiens GN=PARP1 PE=1 SV=4	0.04	CYS high, WT low	18	26	27	43	94	44	35	84	57
Ribosome production factor 2 homolog OS=Homo sapiens GN=RPF2 PE=1 SV=2	0.032	CYS high, WT low	4	3	6	2	3	1	0	0	1
Stromelysin-1 OS=Homo sapiens GN=MMP3 PE=1 SV=2	0.046	CYS high, WT low	0	0	0	4	2	4	0	0	0
Transmembrane protein 33 OS=Homo sapiens GN=TMEM33 PE=1 SV=2	0.046	CYS high, WT low	0	1	0	1	1	1	0	1	0
Ubiquitin-associated protein 2 OS=Homo sapiens GN=UBAP2 PE=1 SV=1	0.034	CYS high, WT low	7	4	5	6	12	6	4	8	7
(E3-independent) E2 ubiquitin-conjugating enzyme (Fragment) OS=Homo sapiens GN=UBE2O PE=1 SV=1	1		0	0	0	0	0	0	0	0	0
(E3-independent) E2 ubiquitin-conjugating enzyme OS=Homo sapiens GN=UBE2O PE=1 SV=3	1		0	0	1	0	0	0	0	0	0
14-3-3 protein epsilon (Fragment) OS=Homo sapiens GN=YWHAE PE=1 SV=1	1		0	0	0	0	0	0	0	0	0
14-3-3 protein epsilon OS=Homo sapiens GN=YWHAE PE=1 SV=1	0.98		1	2	4	3	6	2	2	5	2
14-3-3 protein eta OS=Homo sapiens GN=YWHAH PE=1 SV=4	0.37		0	0	0	0	0	0	0	0	0
14-3-3 protein gamma OS=Homo sapiens GN=YWHAG PE=1 SV=2	0.35		2	1	3	1	1	0	0	1	0
14-3-3 protein theta OS=Homo sapiens GN=YWHAQ PE=1 SV=1	0.13		0	0	1	0	2	1	1	3	1
14-3-3 protein zeta/delta OS=Homo sapiens GN=YWHAZ PE=1 SV=1	0.8		0	0	1	3	4	1	1	2	3
26S protease regulatory subunit 8 (Fragment) OS=Homo sapiens GN=PSMC5 PE=1 SV=1	1		0	0	0	0	0	0	0	0	0
26S proteasome non-ATPase regulatory subunit 2 (Fragment) OS=Homo sapiens GN=PSMD2 PE=1 SV=1	1		0	0	0	0	0	0	0	0	0
26S proteasome non-ATPase regulatory subunit 2 OS=Homo sapiens GN=PSMD2 PE=1 SV=3	1		1	1	1	0	0	0	0	0	0
26S proteasome non-ATPase regulatory subunit 4 (Fragment) OS=Homo sapiens GN=PSMD4 PE=1 SV=1	1		0	0	0	0	0	0	0	0	0
26S proteasome non-ATPase regulatory subunit 4 OS=Homo sapiens GN=PSMD4 PE=1 SV=1	1		4	3	4	0	0	0	0	0	0
28S ribosomal protein S22, mitochondrial (Fragment) OS=Homo sapiens GN=MRPS22 PE=1 SV=1	1		0	0	0	0	0	0	0	0	0
28S ribosomal protein S22, mitochondrial OS=Homo sapiens GN=MRPS22 PE=1 SV=1	0.86		0	0	0	0	0	0	0	1	0
28S ribosomal protein S28, mitochondrial (Fragment) OS=Homo sapiens GN=MRPS28 PE=4 SV=1	1		0	0	0	0	0	0	0	0	0
28S ribosomal protein S28, mitochondrial OS=Homo sapiens GN=MRPS28 PE=1 SV=1	0.37		0	0	0	0	0	0	0	0	0
28S ribosomal protein S28, mitochondrial OS=Homo sapiens GN=MRPS28 PE=1 SV=1	0.75		0	0	0	0	1	0	0	0	0
28S ribosomal protein S7, mitochondrial (Fragment) OS=Homo sapiens GN=MRPS7 PE=1 SV=1	0.37		0	0	0	0	0	0	0	0	0
28S ribosomal protein S7, mitochondrial OS=Homo sapiens GN=MRPS7 PE=1 SV=2	0.49		0	0	0	0	1	0	0	1	0
40S ribosomal protein S10 OS=Homo sapiens GN=RPS10 PE=1 SV=1	0.83		1	2	2	0	2	0	0	1	0
40S ribosomal protein S14 (Fragment) OS=Homo sapiens GN=RPS14 PE=1 SV=1	1		0	0	0	0	0	0	0	0	0
40S ribosomal protein S14 OS=Homo sapiens GN=RPS14 PE=1 SV=3	0.51		5	9	10	7	11	6	6	12	11
40S ribosomal protein S15a OS=Homo sapiens GN=RPS15A PE=1 SV=2	0.9		3	3	1	3	2	2	2	3	3
40S ribosomal protein S3 (Fragment) OS=Homo sapiens GN=RPS3 PE=1 SV=1	0.37		0	0	0	0	0	0	0	0	0
40S ribosomal protein S3 OS=Homo sapiens GN=RPS3 PE=1 SV=2	0.6		4	6	8	5	7	5	6	7	7
40S ribosomal protein S4, X isoform OS=Homo sapiens GN=RPS4X PE=1 SV=2	0.94		4	14	13	8	11	7	6	14	10
40S ribosomal protein S4, Y isoform 1 OS=Homo sapiens GN=RPS4Y1 PE=1 SV=2	1		0	0	0	0	0	0	0	0	0
5'-3' exoribonuclease 2 OS=Homo sapiens GN=XRN2 PE=1 SV=1	0.88		0	0	0	0	0	0	0	0	0
60S ribosomal protein L10 (Fragment) OS=Homo sapiens GN=RPL10 PE=1 SV=6	0.21		4	6	8	5	8	5	3	8	6
60S ribosomal protein L10 (Fragment) OS=Homo sapiens GN=RPL10 PE=4 SV=1	1		0	0	0	0	0	0	0	0	0
60S ribosomal protein L26 OS=Homo sapiens GN=RPL26 PE=1 SV=1	0.86		2	3	2	1	2	2	1	4	2
60S ribosomal protein L26-like 1 OS=Homo sapiens GN=RPL26L1 PE=1 SV=1	0.77		0	0	0	0	1	0	0	1	0
60S ribosomal protein L8 OS=Homo sapiens GN=RPL8 PE=1 SV=1	1		0	0	0	0	0	0	0	0	0
60S ribosomal protein L8 OS=Homo sapiens GN=RPL8 PE=1 SV=2	0.47		6	6	5	1	7	2	2	7	6
Acetyl-CoA carboxylase 2 (Fragment) OS=Homo sapiens GN=ACACB PE=1 SV=1	1		0	0	0	0	0	0	0	0	0
Actin, alpha cardiac muscle 1 OS=Homo sapiens GN=ACTC1 PE=1 SV=1	0.86		1	2	2	0	1	1	1	1	1
Actin, cytoplasmic 1 OS=Homo sapiens GN=ACTB PE=1 SV=1	0.82		4	7	5	3	5	3	2	5	3
Adapter molecule crk OS=Homo sapiens GN=CRK PE=1 SV=2	0.64		0	0	1	2	4	2	2	3	1
ADP/ATP translocase 2 OS=Homo sapiens GN=SLC25A5 PE=1 SV=7	0.48		4	4	4	4	6	4	4	5	3
ADP/ATP translocase 3 OS=Homo sapiens GN=SLC25A6 PE=1 SV=4	0.81		0	0	2	0	3	1	1	3	2
ADP/ATP translocase 4 OS=Homo sapiens GN=SLC25A31 PE=2 SV=1	1		0	0	0	0	0	0	0	0	0
Afadin (Fragment) OS=Homo sapiens GN=MLLT4 PE=1 SV=1	0.37		0	0	0	0	0	0	0	0	0
Afadin (Fragment) OS=Homo sapiens GN=MLLT4 PE=1 SV=1	0.63		0	0	0	0	1	0	0	0	0
Afadin (Fragment) OS=Homo sapiens GN=MLLT4 PE=1 SV=1	1		0	0	0	0	0	0	0	0	0
Afadin OS=Homo sapiens GN=MLLT4 PE=1 SV=2	0.58		0	0	0	0	0	0	0	1	0
AFG3-like protein 2 OS=Homo sapiens GN=AFG3L2 PE=1 SV=2	1		0	0	0	0	0	0	0	0	0
A-kinase anchor protein 1, mitochondrial (Fragment) OS=Homo sapiens GN=AKAP1 PE=1 SV=1	1		0	0	0	0	0	0	0	0	0
A-kinase anchor protein 1, mitochondrial OS=Homo sapiens GN=AKAP1 PE=1 SV=1	0.43		4	2	4	0	3	0	1	6	0
Aldehyde dehydrogenase family 1 member A3 OS=Homo sapiens GN=ALDH1A3 PE=1 SV=2	1		0	0	0	0	0	0	0	0	0
Aldehyde dehydrogenase, dimeric NADP-preferring OS=Homo sapiens GN=ALDH3A1 PE=1 SV=3	1		0	0	0	0	0	0	0	0	0
Alpha-internexin OS=Homo sapiens GN=INA PE=1 SV=2	1		0	1	0	0	0	0	0	0	0
ALX homeobox protein 1 OS=Homo sapiens GN=ALX1 PE=1 SV=2	0.78		0	0	0	8	11	5	7	12	10
Angiomotin OS=Homo sapiens GN=AMOT PE=1 SV=1	0.47		6	4	3	17	30	21	17	30	21
AP-2 complex subunit alpha-2 OS=Homo sapiens GN=AP2A2 PE=1 SV=1	1		0	0	0	0	0	0	0	0	0
Arf-GAP domain and FG repeat-containing protein 1 OS=Homo sapiens GN=AGFG1 PE=1 SV=1	0.6		1	1	1	3	4	2	3	3	2
Arpin OS=Homo sapiens GN=ARPIN PE=1 SV=1	0.61		0	0	0	0	0	0	0	0	0
Ataxin-2 (Fragment) OS=Homo sapiens GN=ATXN2 PE=1 SV=2	1		0	0	0	0	0	0	0	0	0
Ataxin-2-like protein OS=Homo sapiens GN=ATXN2L PE=1 SV=1	0.47		0	0	0	0	0	0	0	0	0
Ataxin-2-like protein OS=Homo sapiens GN=ATXN2L PE=1 SV=2	0.12		2	1	2	1	2	1	2	1	1
ATP synthase subunit beta, mitochondrial (Fragment) OS=Homo sapiens GN=ATP5B PE=1 SV=1	0.83		0	0	0	0	0	0	0	0	0
ATP synthase subunit beta, mitochondrial OS=Homo sapiens GN=ATP5B PE=1 SV=3	0.37		0	0	0	0	0	0	0	0	0
ATP-dependent RNA helicase DDX39A OS=Homo sapiens GN=DDX39A PE=1 SV=2	0.12		0	0	0	0	1	0	0	1	0
ATP-dependent RNA helicase DDX3X OS=Homo sapiens GN=DDX3X PE=1 SV=3	0.77		24	28	36	17	25	12	14	27	18
AT-rich interactive domain-containing protein 1A (Fragment) OS=Homo sapiens GN=ARID1A PE=1 SV=1	1		0	0	0	0	0	0	0	0	0
AT-rich interactive domain-containing protein 1A OS=Homo sapiens GN=ARID1A PE=1 SV=3	0.77		0	0	1	24	34	26	21	38	30
AT-rich interactive domain-containing protein 1B (Fragment) OS=Homo sapiens GN=ARID1B PE=1 SV=1	1		0	0	0	0	0	0	0	0	0
Autism susceptibility gene 2 protein (Fragment) OS=Homo sapiens GN=AUTS2 PE=1 SV=1	0.17		0	0	0	4	3	1	6	9	4
Band 4.1-like protein 2 OS=Homo sapiens GN=EPB41L2 PE=1 SV=1	1		0	2	1	0	0	0	0	0	0
Band 4.1-like protein 2 OS=Homo sapiens GN=EPB41L2 PE=1 SV=1	1		1	0	1	0	0	0	0	0	0
Brain-specific angiogenesis inhibitor 1-associated protein 2 OS=Homo sapiens GN=BAIAP2 PE=1 SV=1	0.84		0	0	0	0	0	0	0	0	0
Bromodomain-containing protein 3 OS=Homo sapiens GN=BRD3 PE=1 SV=1	1		0	0	0	0	0	0	0	0	0
Bromodomain-containing protein 4 OS=Homo sapiens GN=BRD4 PE=1 SV=2	0.75		3	6	5	21	40	17	14	42	29
Bromodomain-containing protein 9 (Fragment) OS=Homo sapiens GN=BRD9 PE=1 SV=1	1		0	0	0	0	0	0	0	0	0
Bromodomain-containing protein 9 OS=Homo sapiens GN=BRD9 PE=1 SV=2	0.51		3	1	1	5	3	3	4	3	0
BTB/POZ domain-containing protein KCTD3 (Fragment) OS=Homo sapiens GN=KCTD3 PE=1 SV=1	0.98		0	1	1	0	0	0	0	0	0
BUB3-interacting and GLEBS motif-containing protein ZNF207 (Fragment) OS=Homo sapiens GN=ZNF207 PE=1 SV=1	1		0	0	0	0	0	0	0	0	0
BUB3-interacting and GLEBS motif-containing protein ZNF207 (Fragment) OS=Homo sapiens GN=ZNF207 PE=1 SV=2	1		0	0	0	0	0	0	0	0	0
Calponin-2 OS=Homo sapiens GN=CNN2 PE=1 SV=4	0.3		3	1	3	2	3	0	0	2	2
cAMP-dependent protein kinase type II-alpha regulatory subunit (Fragment) OS=Homo sapiens GN=PRKAR2A PE=1 SV=1	1		0	0	0	0	0	0	0	0	0
cAMP-regulated phosphoprotein 21 OS=Homo sapiens GN=ARPP21 PE=1 SV=2	1		0	0	0	0	0	0	0	0	0
Casein kinase I isoform epsilon OS=Homo sapiens GN=CSNK1E PE=1 SV=1	0.67		1	0	1	2	4	2	2	3	3
Catenin beta-1 OS=Homo sapiens GN=CTNNB1 PE=1 SV=1	1		0	0	0	0	0	0	0	0	0
Cell division cycle 27, isoform CRA_c OS=Homo sapiens GN=CDC27 PE=1 SV=1	0.37		0	0	0	0	0	0	0	0	0
Cell division cycle and apoptosis regulator protein 1 (Fragment) OS=Homo sapiens GN=CCAR1 PE=1 SV=1	1		0	0	0	0	0	0	0	0	0
Cell division cycle and apoptosis regulator protein 1 OS=Homo sapiens GN=CCAR1 PE=1 SV=1	0.5		0	0	0	0	0	0	0	0	0
Centromere protein V OS=Homo sapiens GN=CENPV PE=1 SV=1	0.5		0	0	0	0	0	0	0	0	0
Centrosomal protein of 131 kDa (Fragment) OS=Homo sapiens GN=CEP131 PE=1 SV=1	1		0	0	0	0	0	0	0	0	0
Centrosomal protein of 170 kDa (Fragment) OS=Homo sapiens GN=CEP170 PE=1 SV=1	0.57		1	1	1	0	1	0	0	1	1
Centrosomal protein of 83 kDa OS=Homo sapiens GN=CEP83 PE=1 SV=1	1		0	0	0	0	0	0	0	0	0
Charged multivesicular body protein 2b (Fragment) OS=Homo sapiens GN=CHMP2B PE=1 SV=1	0.37		0	0	0	0	0	0	0	0	0
Charged multivesicular body protein 2b OS=Homo sapiens GN=CHMP2B PE=1 SV=1	0.99		5	4	3	2	4	3	2	3	4
Chromodomain-helicase-DNA-binding protein 5 OS=Homo sapiens GN=CHD5 PE=1 SV=1	0.37		0	0	0	0	0	0	0	0	0
Chromodomain-helicase-DNA-binding protein 7 OS=Homo sapiens GN=CHD7 PE=1 SV=3	0.74		3	0	0	34	125	35	30	122	68
Chromodomain-helicase-DNA-binding protein 8 OS=Homo sapiens GN=CHD8 PE=1 SV=5	0.82		1	2	2	13	38	21	18	37	22
Chromosome-associated kinesin KIF4A OS=Homo sapiens GN=KIF4A PE=1 SV=3	0.98		5	7	10	0	5	3	0	5	4
Chromosome-associated kinesin KIF4B OS=Homo sapiens GN=KIF4B PE=2 SV=2	1		0	0	0	0	0	0	0	0	0
Clathrin interactor 1 (Fragment) OS=Homo sapiens GN=CLINT1 PE=1 SV=1	1		0	0	0	0	0	0	0	0	0
Cleavage and polyadenylation specificity factor subunit 4 OS=Homo sapiens GN=CPSF4 PE=1 SV=1	0.62		0	0	3	1	4	1	0	5	1
Cleavage and polyadenylation-specificity factor subunit 4 (Fragment) OS=Homo sapiens GN=CPSF4 PE=1 SV=1	1		0	0	0	0	0	0	0	0	0
Copine-5 OS=Homo sapiens GN=CPNE5 PE=1 SV=2	1		0	0	0	0	0	0	0	0	0
Copine-8 OS=Homo sapiens GN=CPNE8 PE=1 SV=2	0.95		0	0	0	0	0	0	0	0	0
Creatine kinase S-type, mitochondrial OS=Homo sapiens GN=CKMT2 PE=1 SV=2	1		0	0	0	0	0	0	0	0	0
C-terminal-binding protein 2 OS=Homo sapiens GN=CTBP2 PE=1 SV=1	0.33		0	0	0	1	4	1	2	4	2
Cyclin-dependent kinase 1 OS=Homo sapiens GN=CDK1 PE=1 SV=3	0.9		1	1	1	1	8	2	1	6	4
Cyclin-dependent kinase 13 OS=Homo sapiens GN=CDK13 PE=1 SV=2	0.89		1	0	0	0	3	0	0	0	0
Cyclin-dependent kinase 4 OS=Homo sapiens GN=CDK4 PE=1 SV=1	0.87		0	0	0	0	1	0	0	0	0
Cyclin-dependent kinase 6 OS=Homo sapiens GN=CDK6 PE=1 SV=1	1		0	0	0	0	0	0	0	0	0
Cyclin-dependent kinase inhibitor 2A OS=Homo sapiens GN=CDKN2A PE=1 SV=1	0.19		1	1	1	1	1	1	0	1	1
Cytoplasmic FMR1-interacting protein 1 OS=Homo sapiens GN=CYFIP1 PE=1 SV=1	0.69		1	1	2	0	0	0	0	0	0
DEAD (Asp-Glu-Ala-Asp) box polypeptide 46, isoform CRA_b OS=Homo sapiens GN=DDX46 PE=1 SV=1	1		0	0	0	0	0	0	0	0	0
Deoxynucleotidyltransferase terminal-interacting protein 1 (Fragment) OS=Homo sapiens GN=DNTTIP1 PE=1 SV=1	0.63		0	0	0	0	0	0	0	0	0
Deoxynucleotidyltransferase terminal-interacting protein 1 OS=Homo sapiens GN=DNTTIP1 PE=1 SV=2	0.82		0	0	0	0	4	0	0	4	0
Disrupted in schizophrenia 1 isoform 49 OS=Homo sapiens GN=DISC1 PE=2 SV=1	1		0	0	0	0	0	0	0	0	0
DNA (cytosine-5)-methyltransferase 1 (Fragment) OS=Homo sapiens GN=DNMT1 PE=1 SV=1	1		0	0	0	0	0	0	0	0	0
DNA (cytosine-5)-methyltransferase 1 OS=Homo sapiens GN=DNMT1 PE=1 SV=2	0.68		6	7	6	0	2	0	0	4	0
DNA polymerase alpha subunit B (Fragment) OS=Homo sapiens GN=POLA2 PE=1 SV=1	1		0	0	0	0	0	0	0	0	0
DNA polymerase alpha subunit B OS=Homo sapiens GN=POLA2 PE=1 SV=2	0.14		2	1	1	0	0	0	0	1	1
DNA repair protein XRCC1 (Fragment) OS=Homo sapiens GN=XRCC1 PE=1 SV=1	1		0	0	0	0	0	0	0	0	0
DNA repair protein XRCC1 OS=Homo sapiens GN=XRCC1 PE=1 SV=2	0.36		1	2	3	2	10	3	1	8	2
DNA topoisomerase 1 OS=Homo sapiens GN=TOP1 PE=1 SV=2	0.38		3	2	5	8	19	8	6	19	14
DNA-(apurinic or apyrimidinic site) lyase (Fragment) OS=Homo sapiens GN=APEX1 PE=1 SV=1	1		0	0	0	0	0	0	0	0	0
DNA-(apurinic or apyrimidinic site) lyase OS=Homo sapiens GN=APEX1 PE=1 SV=2	1		2	1	2	0	0	0	0	0	0
DNA-binding protein SATB2 OS=Homo sapiens GN=SATB2 PE=1 SV=2	0.63		0	0	0	2	7	1	1	5	3
DNA-directed RNA polymerases I and III subunit RPAC1 (Fragment) OS=Homo sapiens GN=POLR1C PE=1 SV=1	1		0	0	0	0	0	0	0	0	0
DNA-directed RNA polymerases I, II, and III subunit RPABC1 (Fragment) OS=Homo sapiens GN=POLR2E PE=1 SV=1	0.12		0	0	0	0	0	0	0	1	0
DNA-directed RNA polymerases I, II, and III subunit RPABC1 OS=Homo sapiens GN=POLR2E PE=1 SV=4	0.32		2	2	2	0	1	0	0	2	1
Drebrin-like protein (Fragment) OS=Homo sapiens GN=DBNL PE=1 SV=1	0.67		0	0	1	0	1	0	0	1	1
Dual specificity mitogen-activated protein kinase kinase 1 OS=Homo sapiens GN=MAP2K1 PE=1 SV=2	0.75		1	1	1	1	0	1	1	0	0
Dual specificity mitogen-activated protein kinase kinase 2 OS=Homo sapiens GN=MAP2K2 PE=1 SV=1	1		0	0	0	0	0	0	0	0	0
E3 SUMO-protein ligase RanBP2 OS=Homo sapiens GN=RANBP2 PE=1 SV=2	0.76		35	43	52	73	97	73	70	104	73
EF-hand domain-containing protein D1 (Fragment) OS=Homo sapiens GN=EFHD1 PE=1 SV=1	1		0	0	0	0	0	0	0	0	0
EF-hand domain-containing protein D2 OS=Homo sapiens GN=EFHD2 PE=1 SV=1	1		4	4	3	0	0	0	0	0	0
Endoplasmin OS=Homo sapiens GN=HSP90B1 PE=1 SV=1	0.37		0	1	0	0	0	0	1	0	0
Endothelial transcription factor GATA-2 OS=Homo sapiens GN=GATA2 PE=1 SV=3	0.52		0	0	0	0	3	0	0	3	2
Enhancer of polycomb homolog 2 OS=Homo sapiens GN=EPC2 PE=1 SV=1	1		0	0	0	0	0	0	0	0	0
Enhancer of polycomb homolog 2 OS=Homo sapiens GN=EPC2 PE=1 SV=2	0.76		0	0	0	0	1	1	0	2	0
Ensconsin OS=Homo sapiens GN=MAP7 PE=1 SV=1	1		0	0	0	0	0	0	0	0	0
ERC protein 2 (Fragment) OS=Homo sapiens GN=ERC2 PE=1 SV=1	0.37		0	0	0	0	0	0	0	0	0
Eukaryotic initiation factor 4A-I (Fragment) OS=Homo sapiens GN=EIF4A1 PE=1 SV=1	1		0	0	0	0	0	0	0	0	0
Eukaryotic initiation factor 4A-I OS=Homo sapiens GN=EIF4A1 PE=1 SV=1	0.9		2	3	4	2	4	2	2	4	3
Eukaryotic translation initiation factor 3 subunit C-like protein OS=Homo sapiens GN=EIF3CL PE=3 SV=1	1		0	0	0	0	0	0	0	0	0
Eukaryotic translation initiation factor 3 subunit E (Fragment) OS=Homo sapiens GN=EIF3E PE=1 SV=1	1		0	0	0	0	0	0	0	0	0
Eukaryotic translation initiation factor 3 subunit E OS=Homo sapiens GN=EIF3E PE=1 SV=1	0.37		2	1	1	0	0	0	0	0	0
Eukaryotic translation initiation factor 3 subunit G (Fragment) OS=Homo sapiens GN=EIF3G PE=1 SV=1	1		0	0	0	0	0	0	0	0	0
Eukaryotic translation initiation factor 3 subunit G OS=Homo sapiens GN=EIF3G PE=1 SV=2	0.87		4	3	6	0	2	0	0	0	1
Eukaryotic translation initiation factor 4 gamma 1 OS=Homo sapiens GN=EIF4G1 PE=1 SV=1	0.54		19	21	26	3	9	3	4	9	4
Eukaryotic translation initiation factor 4 gamma 3 OS=Homo sapiens GN=EIF4G3 PE=1 SV=1	0.66		0	0	0	0	0	0	0	0	0
Exosome complex component RRP45 (Fragment) OS=Homo sapiens GN=EXOSC9 PE=1 SV=1	1		0	0	0	0	0	0	0	0	0
Ezrin OS=Homo sapiens GN=EZR PE=1 SV=4	1		2	1	0	0	0	0	0	0	0
F-box-like/WD repeat-containing protein TBL1XR1 (Fragment) OS=Homo sapiens GN=TBL1XR1 PE=1 SV=1	0.37		0	0	0	0	0	0	0	0	0
F-box-like/WD repeat-containing protein TBL1XR1 OS=Homo sapiens GN=TBL1XR1 PE=1 SV=1	0.11		0	0	0	3	4	3	2	6	3
Fermitin family homolog 2 (Fragment) OS=Homo sapiens GN=FERMT2 PE=1 SV=1	1		0	0	0	0	0	0	0	0	0
Filamin A OS=Homo sapiens GN=FLNA PE=1 SV=1	0.83		2	1	1	0	1	2	2	1	2
Filamin-A (Fragment) OS=Homo sapiens GN=FLNA PE=1 SV=1	1		0	0	0	0	0	0	0	0	0
General transcription factor 3C polypeptide 5 OS=Homo sapiens GN=GTF3C5 PE=1 SV=2	0.32		1	1	1	0	1	1	1	2	1
General transcription factor 3C polypeptide 5 OS=Homo sapiens GN=GTF3C5 PE=1 SV=2	1		0	0	0	0	0	0	0	0	0
General transcription factor II-I repeat domain-containing protein 2B OS=Homo sapiens GN=GTF2IRD2B PE=1 SV=1	1		0	0	0	0	0	0	0	0	0
gi|113580|sp|P02770| ALBU_RAT SERUM ALBUMIN PRECURSOR.	0.37		0	0	0	0	0	0	0	0	0
gi|125098|sp|P12035| K2C3_HUMAN KERATIN, TYPE II CYTOSKELETAL 3 (CYTOK	0.12		0	0	0	0	0	0	0	0	0
gi|1346345|sp|P04259| K2CB_HUMAN KERATIN, TYPE II CYTOSKELETAL 6B (CYT	0.76		0	0	0	0	0	2	0	0	2
gi|229552|prf|| 754920A albumin [Bos primigenius taurus]	0.73		16	24	29	32	19	20	27	25	15
gi|417200|sp|P08727| K1CS_HUMAN KERATIN, TYPE I CYTOSKELETAL 19 (CYTOK	1		0	0	0	0	0	0	0	0	0
gi|71536|pir|| KRHU2 keratin, 67K type II cytoskeletal - human (fragme	1		0	0	0	0	0	0	0	0	0
Glyceraldehyde-3-phosphate dehydrogenase OS=Homo sapiens GN=GAPDH PE=1 SV=1	1		0	0	0	0	0	0	0	0	0
Glycogen synthase kinase-3 alpha OS=Homo sapiens GN=GSK3A PE=1 SV=2	0.37		0	0	0	0	0	0	0	0	0
Guanine nucleotide-binding protein G(I)/G(S)/G(T) subunit beta-2 OS=Homo sapiens GN=GNB2 PE=1 SV=3	1		0	1	1	0	0	0	0	0	0
HBS1-like protein OS=Homo sapiens GN=HBS1L PE=1 SV=1	0.6		5	5	8	0	1	0	0	5	0
HCG2039996 OS=Homo sapiens GN=PPAN-P2RY11 PE=3 SV=1	1		0	0	0	0	0	0	0	0	0
Heat shock 70 kDa protein 4L OS=Homo sapiens GN=HSPA4L PE=1 SV=1	0.37		0	0	0	0	1	0	0	0	0
Heat shock cognate 71 kDa protein OS=Homo sapiens GN=HSPA8 PE=1 SV=1	0.87		38	40	42	61	80	60	62	78	65
Heat shock protein HSP 90-alpha A2 OS=Homo sapiens GN=HSP90AA2P PE=1 SV=2	1		0	0	0	0	0	0	0	0	0
Heat shock protein HSP 90-beta OS=Homo sapiens GN=HSP90AB1 PE=1 SV=4	0.46		5	6	6	0	1	2	1	2	1
Heat shock-related 70 kDa protein 2 OS=Homo sapiens GN=HSPA2 PE=1 SV=1	1		0	0	0	0	0	0	0	0	0
Hematological and neurological expressed 1 protein OS=Homo sapiens GN=HN1 PE=1 SV=3	0.47		0	0	1	0	0	0	0	0	0
Hematological and neurological-expressed 1-like protein (Fragment) OS=Homo sapiens GN=HN1L PE=1 SV=1	0.21		3	3	3	0	2	1	0	1	1
Heterogeneous nuclear ribonucleoprotein A/B OS=Homo sapiens GN=HNRNPAB PE=1 SV=1	0.2		0	0	0	0	0	0	0	0	0
Heterogeneous nuclear ribonucleoprotein A/B OS=Homo sapiens GN=HNRNPAB PE=1 SV=1	0.2		0	0	0	0	0	0	0	0	0
Heterogeneous nuclear ribonucleoprotein D-like OS=Homo sapiens GN=HNRNPDL PE=1 SV=3	0.6		0	0	0	0	0	0	0	0	1
Heterogeneous nuclear ribonucleoprotein H OS=Homo sapiens GN=HNRNPH1 PE=1 SV=4	0.37		6	5	5	6	7	6	3	9	6
Heterogeneous nuclear ribonucleoprotein H2 OS=Homo sapiens GN=HNRNPH2 PE=1 SV=1	0.78		0	1	2	1	2	1	2	3	2
Heterogeneous nuclear ribonucleoprotein K (Fragment) OS=Homo sapiens GN=HNRNPK PE=1 SV=1	1		0	0	0	0	0	0	0	0	0
Heterogeneous nuclear ribonucleoprotein M (Fragment) OS=Homo sapiens GN=HNRNPM PE=1 SV=1	0.78		1	0	0	0	0	1	1	1	1
Heterogeneous nuclear ribonucleoprotein M (Fragment) OS=Homo sapiens GN=HNRNPM PE=1 SV=1	1		0	0	0	0	0	0	0	0	0
Heterogeneous nuclear ribonucleoprotein R OS=Homo sapiens GN=HNRNPR PE=1 SV=1	0.53		1	2	3	1	1	2	1	2	2
Heterogeneous nuclear ribonucleoproteins C1/C2 OS=Homo sapiens GN=HNRNPC PE=1 SV=1	0.12		0	0	0	0	0	0	0	0	0
Heterogeneous nuclear ribonucleoproteins C1/C2 OS=Homo sapiens GN=HNRNPC PE=1 SV=1	0.14		0	0	0	0	0	0	0	0	0
High density lipoprotein binding protein (Vigilin), isoform CRA_a OS=Homo sapiens GN=HDLBP PE=1 SV=1	0.73		23	27	33	5	24	6	4	19	9
High mobility group protein B1 OS=Homo sapiens GN=HMGB1 PE=1 SV=3	0.98		4	4	4	0	3	0	0	2	0
High mobility group protein HMG-I/HMG-Y OS=Homo sapiens GN=HMGA1 PE=1 SV=3	0.52		1	1	1	1	5	1	1	6	2
Histone acetyltransferase p300 (Fragment) OS=Homo sapiens GN=EP300 PE=1 SV=1	1		0	0	0	0	0	0	0	0	0
Histone H1.3 OS=Homo sapiens GN=HIST1H1D PE=1 SV=2	0.72		11	10	9	9	11	8	8	11	11
Histone H1t OS=Homo sapiens GN=HIST1H1T PE=2 SV=4	1		0	0	0	0	0	0	0	0	0
Histone H2A type 1-B/E OS=Homo sapiens GN=HIST1H2AB PE=1 SV=2	0.64		2	2	2	2	3	3	2	4	3
Histone H2A type 2-C OS=Homo sapiens GN=HIST2H2AC PE=1 SV=4	0.93		2	2	3	3	8	2	2	9	5
Histone H2AX OS=Homo sapiens GN=H2AFX PE=1 SV=2	0.88		0	0	0	0	0	0	0	0	0
Histone H3 OS=Homo sapiens GN=HIST2H3PS2 PE=1 SV=1	0.76		1	1	0	0	0	1	0	1	2
Histone H3.1 OS=Homo sapiens GN=HIST1H3A PE=1 SV=2	1		0	0	0	0	0	0	0	0	0
Histone H3.2 OS=Homo sapiens GN=HIST2H3A PE=1 SV=3	0.81		0	0	0	0	0	0	0	0	0
Histone-binding protein RBBP4 (Fragment) OS=Homo sapiens GN=RBBP4 PE=1 SV=1	0.42		0	0	0	0	0	0	0	0	0
Histone-lysine N-methyltransferase EHMT1 (Fragment) OS=Homo sapiens GN=EHMT1 PE=1 SV=1	0.37		0	0	0	0	0	1	0	0	0
Histone-lysine N-methyltransferase EHMT1 (Fragment) OS=Homo sapiens GN=EHMT1 PE=1 SV=3	1		0	0	0	0	0	0	0	0	0
Histone-lysine N-methyltransferase NSD2 OS=Homo sapiens GN=WHSC1 PE=1 SV=1	0.35		1	2	2	0	1	0	0	1	2
Histone-lysine N-methyltransferase SETD2 (Fragment) OS=Homo sapiens GN=SETD2 PE=1 SV=1	0.14		0	0	0	0	0	0	0	0	0
Histone-lysine N-methyltransferase SETD2 OS=Homo sapiens GN=SETD2 PE=1 SV=3	0.66		0	0	0	0	0	0	0	1	0
Homeobox protein aristaless-like 4 OS=Homo sapiens GN=ALX4 PE=1 SV=2	0.38		0	0	0	3	7	3	2	6	5
Homeobox protein ESX1 OS=Homo sapiens GN=ESX1 PE=1 SV=3	1		0	0	0	0	0	0	0	0	0
Homeobox protein Hox-A3 OS=Homo sapiens GN=HOXA3 PE=1 SV=1	0.77		0	0	0	0	0	0	0	0	0
Homeobox protein Hox-A5 OS=Homo sapiens GN=HOXA5 PE=1 SV=2	0.48		0	0	0	0	1	0	0	2	1
Homeobox protein Hox-A6 OS=Homo sapiens GN=HOXA6 PE=2 SV=2	0.37		0	0	0	0	1	0	0	0	0
Homeobox protein Hox-C6 OS=Homo sapiens GN=HOXC6 PE=2 SV=3	0.37		0	0	0	0	1	0	0	0	0
Homeobox protein Hox-D3 OS=Homo sapiens GN=HOXD3 PE=1 SV=3	0.52		0	0	0	1	2	2	1	2	2
Homeobox protein Nkx-2.4 OS=Homo sapiens GN=NKX2-4 PE=3 SV=3	0.98		0	0	0	0	1	0	0	1	0
Homeobox protein Nkx-2.5 OS=Homo sapiens GN=NKX2-5 PE=1 SV=1	0.84		0	0	0	8	11	6	6	10	7
Homeobox protein unc-4 homolog OS=Homo sapiens GN=UNCX PE=3 SV=1	0.64		0	0	0	0	1	0	0	0	0
Host cell factor 1 (Fragment) OS=Homo sapiens GN=HCFC1 PE=1 SV=1	1		0	0	0	0	0	0	0	0	0
Host cell factor 1 OS=Homo sapiens GN=HCFC1 PE=1 SV=2	0.53		16	12	18	11	21	8	12	21	13
Hydrocephalus-inducing protein homolog (Fragment) OS=Homo sapiens GN=HYDIN PE=4 SV=1	1		0	0	0	0	0	0	0	0	0
Hydrocephalus-inducing protein homolog OS=Homo sapiens GN=HYDIN PE=1 SV=3	0.37		0	0	0	0	0	0	0	0	0
Importin subunit alpha-3 OS=Homo sapiens GN=KPNA4 PE=1 SV=1	0.3		0	0	0	1	1	0	1	1	0
Importin subunit alpha-4 OS=Homo sapiens GN=KPNA3 PE=1 SV=2	0.41		1	0	0	0	1	0	0	1	1
Importin subunit beta-1 (Fragment) OS=Homo sapiens GN=KPNB1 PE=1 SV=1	1		0	0	0	0	0	0	0	0	0
Importin subunit beta-1 OS=Homo sapiens GN=KPNB1 PE=1 SV=2	0.69		8	8	13	10	10	11	8	15	10
Insulin gene enhancer protein ISL-1 OS=Homo sapiens GN=ISL1 PE=1 SV=1	0.64		0	0	0	0	0	0	0	0	0
Insulin gene enhancer protein ISL-2 OS=Homo sapiens GN=ISL2 PE=1 SV=1	0.86		0	0	0	0	1	0	0	0	1
Interferon regulatory factor 2-binding protein 2 OS=Homo sapiens GN=IRF2BP2 PE=1 SV=2	0.77		1	1	1	5	17	8	4	20	8
Interferon regulatory factor 2-binding protein-like OS=Homo sapiens GN=IRF2BPL PE=1 SV=1	1		0	0	0	0	0	0	0	0	0
Interleukin enhancer-binding factor 3 OS=Homo sapiens GN=ILF3 PE=1 SV=3	0.85		0	0	0	0	1	0	0	1	0
Isoform 1 of Misshapen-like kinase 1 OS=Homo sapiens GN=MINK1	1		0	0	0	0	0	0	0	0	0
Isoform 1 of Paired box protein Pax-7 OS=Homo sapiens GN=PAX7	0.93		0	0	0	0	0	0	0	1	0
Isoform 1 of Ribosome-binding protein 1 OS=Homo sapiens GN=RRBP1	0.41		12	10	12	0	2	0	0	2	2
Isoform 1 of Sal-like protein 3 OS=Homo sapiens GN=SALL3	1		0	0	0	0	0	0	0	0	0
Isoform 10 of Sorbin and SH3 domain-containing protein 1 OS=Homo sapiens GN=SORBS1	0.98		0	0	0	0	1	0	0	0	0
Isoform 10 of Synaptic functional regulator FMR1 OS=Homo sapiens GN=FMR1	0.27		0	0	0	0	0	0	0	0	0
Isoform 10 of Tropomyosin alpha-1 chain OS=Homo sapiens GN=TPM1	1		0	0	0	0	0	0	0	0	0
Isoform 11 of Protein kinase C-binding protein 1 OS=Homo sapiens GN=ZMYND8	0.97		0	0	0	0	0	0	0	0	0
Isoform 11 of Serine/threonine-protein kinase MARK2 OS=Homo sapiens GN=MARK2	0.85		2	0	0	0	3	0	0	2	2
Isoform 11 of Sorbin and SH3 domain-containing protein 1 OS=Homo sapiens GN=SORBS1	1		0	0	0	0	0	0	0	0	0
Isoform 12 of Protein kinase C-binding protein 1 OS=Homo sapiens GN=ZMYND8	0.94		1	0	1	0	2	0	0	1	1
Isoform 16 of Transcription factor 7-like 2 OS=Homo sapiens GN=TCF7L2	0.89		0	0	0	1	2	1	1	1	1
Isoform 1A of Sorting nexin-1 OS=Homo sapiens GN=SNX1	1		1	1	1	0	0	0	0	0	0
Isoform 2 of 14-3-3 protein sigma OS=Homo sapiens GN=SFN	1		0	0	0	0	0	0	0	0	0
Isoform 2 of 26S protease regulatory subunit 8 OS=Homo sapiens GN=PSMC5	0.32		3	1	2	0	2	1	1	2	1
Isoform 2 of 5'-3' exoribonuclease 2 OS=Homo sapiens GN=XRN2	0.88		0	0	0	0	0	0	0	0	0
Isoform 2 of Acetyl-CoA carboxylase 2 OS=Homo sapiens GN=ACACB	1		0	0	0	0	0	0	0	0	0
Isoform 2 of Aldehyde dehydrogenase family 3 member B1 OS=Homo sapiens GN=ALDH3B1	1		0	0	0	0	0	0	0	0	0
Isoform 2 of Aldehyde dehydrogenase, mitochondrial OS=Homo sapiens GN=ALDH2	1		0	0	0	0	0	0	0	0	0
Isoform 2 of Angiomotin-like protein 1 OS=Homo sapiens GN=AMOTL1	0.25		0	0	0	0	1	0	0	1	1
Isoform 2 of Arf-GAP domain and FG repeat-containing protein 2 OS=Homo sapiens GN=AGFG2	0.37		0	0	0	0	1	0	0	0	0
Isoform 2 of Ataxin-2 OS=Homo sapiens GN=ATXN2	0.61		6	7	5	0	10	2	2	8	3
Isoform 2 of AT-rich interactive domain-containing protein 1B OS=Homo sapiens GN=ARID1B	0.74		1	0	1	9	27	11	10	33	12
Isoform 2 of Bcl-2-associated transcription factor 1 OS=Homo sapiens GN=BCLAF1	0.76		1	1	2	0	2	0	0	1	0
Isoform 2 of Brain-specific angiogenesis inhibitor 1-associated protein 2 OS=Homo sapiens GN=BAIAP2	0.52		0	0	0	0	0	0	0	1	1
Isoform 2 of Bromodomain testis-specific protein OS=Homo sapiens GN=BRDT	1		0	0	0	0	0	0	0	0	0
Isoform 2 of BUB3-interacting and GLEBS motif-containing protein ZNF207 OS=Homo sapiens GN=ZNF207	0.13		0	1	0	0	3	0	1	4	2
Isoform 2 of Calponin-2 OS=Homo sapiens GN=CNN2	0.14		0	0	0	0	0	0	0	0	0
Isoform 2 of cAMP-dependent protein kinase type II-alpha regulatory subunit OS=Homo sapiens GN=PRKAR2A	1		7	4	6	0	0	0	0	0	0
Isoform 2 of Casein kinase I isoform delta OS=Homo sapiens GN=CSNK1D	0.74		0	0	0	2	2	1	2	3	1
Isoform 2 of Cell division cycle and apoptosis regulator protein 1 OS=Homo sapiens GN=CCAR1	0.27		1	1	1	2	4	0	2	6	2
Isoform 2 of Cell division cycle protein 27 homolog OS=Homo sapiens GN=CDC27	0.37		0	0	0	0	1	0	0	0	0
Isoform 2 of Centrosomal protein of 131 kDa OS=Homo sapiens GN=CEP131	0.67		1	1	3	13	27	12	6	30	19
Isoform 2 of Centrosomal protein of 83 kDa OS=Homo sapiens GN=CEP83	0.77		0	0	0	0	0	0	0	0	0
Isoform 2 of Chromodomain-helicase-DNA-binding protein 1 OS=Homo sapiens GN=CHD1	0.43		0	0	0	0	0	0	0	2	0
Isoform 2 of Chromodomain-helicase-DNA-binding protein 2 OS=Homo sapiens GN=CHD2	0.68		0	0	0	0	1	0	0	0	0
Isoform 2 of Chromodomain-helicase-DNA-binding protein 4 OS=Homo sapiens GN=CHD4	0.33		15	11	15	12	24	15	13	29	15
Isoform 2 of Chromodomain-helicase-DNA-binding protein 9 OS=Homo sapiens GN=CHD9	0.51		0	0	0	0	1	0	0	1	0
Isoform 2 of Creatine kinase U-type, mitochondrial OS=Homo sapiens GN=CKMT1A	0.98		0	0	0	0	1	0	0	1	0
Isoform 2 of C-terminal-binding protein 1 OS=Homo sapiens GN=CTBP1	1		0	0	0	0	0	0	0	0	0
Isoform 2 of Cyclin-dependent kinase 12 OS=Homo sapiens GN=CDK12	0.93		5	3	6	2	11	1	1	8	5
Isoform 2 of Cyclin-dependent kinase 16 OS=Homo sapiens GN=CDK16	0.37		0	0	0	0	0	0	0	0	0
Isoform 2 of Cyclin-dependent kinase 17 OS=Homo sapiens GN=CDK17	0.37		0	0	0	0	0	0	0	0	0
Isoform 2 of Cyclin-dependent kinase 2 OS=Homo sapiens GN=CDK2	0.51		0	0	0	1	6	0	0	6	0
Isoform 2 of Cyclin-dependent kinase 9 OS=Homo sapiens GN=CDK9	0.65		2	3	5	9	13	9	9	17	12
Isoform 2 of Cytoplasmic FMR1-interacting protein 1 OS=Homo sapiens GN=CYFIP1	1		0	0	0	0	0	0	0	0	0
Isoform 2 of Cytoplasmic FMR1-interacting protein 2 OS=Homo sapiens GN=CYFIP2	1		0	0	0	0	0	0	0	0	0
Isoform 2 of Cytoplasmic polyadenylation element-binding protein 3 OS=Homo sapiens GN=CPEB3	1		0	0	0	0	0	0	0	0	0
Isoform 2 of Cytoplasmic polyadenylation element-binding protein 4 OS=Homo sapiens GN=CPEB4	0.31		1	1	1	3	3	2	1	5	4
Isoform 2 of Dachshund homolog 1 OS=Homo sapiens GN=DACH1	0.72		4	6	8	8	15	7	7	14	12
Isoform 2 of Dachshund homolog 2 OS=Homo sapiens GN=DACH2	1		0	0	0	0	0	0	0	0	0
Isoform 2 of DNA topoisomerase I, mitochondrial OS=Homo sapiens GN=TOP1MT	0.37		0	0	0	0	0	0	0	0	0
Isoform 2 of DNA-binding protein SATB1 OS=Homo sapiens GN=SATB1	0.37		0	0	0	0	0	0	0	0	0
Isoform 2 of DNA-directed RNA polymerases I and III subunit RPAC1 OS=Homo sapiens GN=POLR1C	0.41		0	1	0	0	0	0	0	0	1
Isoform 2 of Drebrin-like protein OS=Homo sapiens GN=DBNL	1		3	2	1	0	1	0	0	0	0
Isoform 2 of ELKS/Rab6-interacting/CAST family member 1 OS=Homo sapiens GN=ERC1	0.94		2	0	1	0	7	0	0	7	1
Isoform 2 of Elongation factor 1-delta OS=Homo sapiens GN=EEF1D	0.98		2	2	2	0	1	0	0	1	0
Isoform 2 of Enhancer of polycomb homolog 1 OS=Homo sapiens GN=EPC1	0.14		0	0	0	0	3	1	2	5	2
Isoform 2 of Eukaryotic translation initiation factor 3 subunit C OS=Homo sapiens GN=EIF3C	0.77		9	5	9	1	1	0	0	1	2
Isoform 2 of Exosome complex component RRP45 OS=Homo sapiens GN=EXOSC9	0.071		1	1	2	0	1	0	1	1	1
Isoform 2 of Fatty aldehyde dehydrogenase OS=Homo sapiens GN=ALDH3A2	1		1	1	2	0	0	0	0	0	0
Isoform 2 of F-box-like/WD repeat-containing protein TBL1X OS=Homo sapiens GN=TBL1X	0.21		0	0	0	1	3	0	0	3	0
Isoform 2 of Filamin-A OS=Homo sapiens GN=FLNA	0.79		0	0	1	2	2	2	2	1	2
Isoform 2 of Filamin-B OS=Homo sapiens GN=FLNB	0.66		3	2	1	0	0	5	2	0	1
Isoform 2 of Filamin-C OS=Homo sapiens GN=FLNC	0.61		0	0	0	0	0	0	0	0	0
Isoform 2 of General transcription factor II-I OS=Homo sapiens GN=GTF2I	0.78		2	3	2	1	1	0	0	1	2
Isoform 2 of Glyceraldehyde-3-phosphate dehydrogenase OS=Homo sapiens GN=GAPDH	0.9		0	1	1	0	1	0	0	0	0
Isoform 2 of Glycogen phosphorylase, liver form OS=Homo sapiens GN=PYGL	0.37		3	1	8	0	1	0	0	0	0
Isoform 2 of Glycogen phosphorylase, muscle form OS=Homo sapiens GN=PYGM	1		0	0	0	0	0	0	0	0	0
Isoform 2 of Glycogen synthase kinase-3 beta OS=Homo sapiens GN=GSK3B	0.61		0	0	0	0	1	0	0	1	0
Isoform 2 of Guanine nucleotide-binding protein G(I)/G(S)/G(T) subunit beta-1 OS=Homo sapiens GN=GNB1	1		0	0	1	0	0	0	0	0	0
Isoform 2 of HBS1-like protein OS=Homo sapiens GN=HBS1L	0.37		0	0	0	0	0	0	0	0	0
Isoform 2 of Heat shock protein HSP 90-alpha OS=Homo sapiens GN=HSP90AA1	0.3		1	2	4	0	1	0	0	1	0
Isoform 2 of Hematological and neurological expressed 1 protein OS=Homo sapiens GN=HN1	1		0	0	0	0	0	0	0	0	0
Isoform 2 of Hematological and neurological expressed 1-like protein OS=Homo sapiens GN=HN1L	0.45		6	4	6	3	4	3	2	4	3
Isoform 2 of Heterogeneous nuclear ribonucleoprotein D-like OS=Homo sapiens GN=HNRNPDL	1		0	0	0	0	0	0	0	0	0
Isoform 2 of Heterogeneous nuclear ribonucleoprotein K OS=Homo sapiens GN=HNRNPK	0.38		0	0	0	0	0	0	0	0	0
Isoform 2 of Heterogeneous nuclear ribonucleoprotein M OS=Homo sapiens GN=HNRNPM	0.45		2	2	3	3	3	2	5	9	3
Isoform 2 of Heterogeneous nuclear ribonucleoprotein R OS=Homo sapiens GN=HNRNPR	0.41		0	0	0	0	1	0	0	1	0
Isoform 2 of Homeobox protein Hox-B3 OS=Homo sapiens GN=HOXB3	0.37		0	0	0	0	0	0	0	0	0
Isoform 2 of Homeodomain-interacting protein kinase 3 OS=Homo sapiens GN=HIPK3	1		0	0	0	0	0	0	0	0	0
Isoform 2 of Keratin, type II cytoskeletal 72 OS=Homo sapiens GN=KRT72	1		0	0	0	0	0	0	0	0	0
Isoform 2 of Keratin, type II cytoskeletal 78 OS=Homo sapiens GN=KRT78	0.37		0	0	0	0	0	0	0	0	0
Isoform 2 of Keratin, type II cytoskeletal 8 OS=Homo sapiens GN=KRT8	0.75		4	1	2	2	3	3	1	6	5
Isoform 2 of KH domain-containing, RNA-binding, signal transduction-associated protein 3 OS=Homo sapiens GN=KHDRBS3	1		0	0	0	0	0	0	0	0	0
Isoform 2 of Kinesin-like protein KIF18B OS=Homo sapiens GN=KIF18B	1		0	0	0	0	0	0	0	0	0
Isoform 2 of Kinesin-like protein KIF21A OS=Homo sapiens GN=KIF21A	0.37		0	1	0	0	0	0	0	0	0
Isoform 2 of Kinesin-like protein KIF21B OS=Homo sapiens GN=KIF21B	1		0	0	0	0	0	0	0	0	0
Isoform 2 of Kinesin-like protein KIF22 OS=Homo sapiens GN=KIF22	1		0	0	0	0	0	0	0	0	0
Isoform 2 of Kinesin-like protein KIF27 OS=Homo sapiens GN=KIF27	1		0	0	0	0	0	0	0	0	0
Isoform 2 of La-related protein 1B OS=Homo sapiens GN=LARP1B	1		0	0	0	0	0	0	0	0	0
Isoform 2 of Lethal(3)malignant brain tumor-like protein 2 OS=Homo sapiens GN=L3MBTL2	0.37		0	0	0	0	0	0	0	0	0
Isoform 2 of Leucine-rich repeat flightless-interacting protein 2 OS=Homo sapiens GN=LRRFIP2	1		0	0	0	0	0	0	0	0	0
Isoform 2 of MAP/microtubule affinity-regulating kinase 3 OS=Homo sapiens GN=MARK3	0.14		1	0	0	0	0	0	0	1	1
Isoform 2 of MAP/microtubule affinity-regulating kinase 4 OS=Homo sapiens GN=MARK4	1		0	0	0	0	0	0	0	0	0
Isoform 2 of MAP7 domain-containing protein 1 OS=Homo sapiens GN=MAP7D1	0.64		1	0	0	0	1	0	0	1	0
Isoform 2 of Mesoderm induction early response protein 1 OS=Homo sapiens GN=MIER1	1		0	0	0	0	0	0	0	0	0
Isoform 2 of Metastasis-associated protein MTA3 OS=Homo sapiens GN=MTA3	0.63		0	0	0	0	1	0	0	0	1
Isoform 2 of Microtubule-associated protein 1A OS=Homo sapiens GN=MAP1A	1		0	0	0	0	0	0	0	0	0
Isoform 2 of Mitochondrial import inner membrane translocase subunit TIM50 OS=Homo sapiens GN=TIMM50	0.64		0	0	0	0	2	0	0	1	0
Isoform 2 of Mth938 domain-containing protein OS=Homo sapiens GN=AAMDC	1		0	0	0	0	0	0	0	0	0
Isoform 2 of Myc-associated zinc finger protein OS=Homo sapiens GN=MAZ	0.88		3	3	3	1	10	2	0	7	5
Isoform 2 of Myocyte-specific enhancer factor 2C OS=Homo sapiens GN=MEF2C	0.79		0	0	0	0	1	0	1	1	1
Isoform 2 of Myosin light chain kinase 3 OS=Homo sapiens GN=MYLK3	0.37		0	0	0	0	0	0	0	0	0
Isoform 2 of Myosin-10 OS=Homo sapiens GN=MYH10	0.68		5	28	42	0	0	0	0	2	0
Isoform 2 of Myosin-11 OS=Homo sapiens GN=MYH11	0.37		0	0	0	0	0	0	0	0	0
Isoform 2 of Myosin-14 OS=Homo sapiens GN=MYH14	0.37		0	0	1	0	0	0	0	0	0
Isoform 2 of Nucleolar protein 7 OS=Homo sapiens GN=NOL7	0.37		0	0	0	0	0	0	0	1	0
Isoform 2 of Paired box protein Pax-1 OS=Homo sapiens GN=PAX1	1		0	0	0	0	0	0	0	0	0
Isoform 2 of PAX-interacting protein 1 OS=Homo sapiens GN=PAXIP1	0.12		0	0	0	2	5	1	2	8	4
Isoform 2 of Periphilin-1 OS=Homo sapiens GN=PPHLN1	0.62		1	1	1	0	3	0	0	2	2
Isoform 2 of Peroxiredoxin-2 OS=Homo sapiens GN=PRDX2	1		0	0	0	0	0	0	0	0	0
Isoform 2 of POC1 centriolar protein homolog A OS=Homo sapiens GN=POC1A	0.95		0	0	0	0	0	0	0	0	0
Isoform 2 of Poly(rC)-binding protein 4 OS=Homo sapiens GN=PCBP4	1		0	0	0	0	0	0	0	0	0
Isoform 2 of Polyadenylate-binding protein 4 OS=Homo sapiens GN=PABPC4	0.58		11	14	15	12	17	11	6	14	13
Isoform 2 of Polyadenylate-binding protein 5 OS=Homo sapiens GN=PABPC5	1		0	0	0	0	0	0	0	0	0
Isoform 2 of Polypyrimidine tract-binding protein 1 OS=Homo sapiens GN=PTBP1	0.37		0	0	0	0	1	0	0	1	0
Isoform 2 of Potassium-transporting ATPase alpha chain 2 OS=Homo sapiens GN=ATP12A	1		0	0	0	0	0	0	0	0	0
Isoform 2 of Probable ATP-dependent RNA helicase DDX4 OS=Homo sapiens GN=DDX4	1		0	0	0	0	0	0	0	0	0
Isoform 2 of Probable global transcription activator SNF2L1 OS=Homo sapiens GN=SMARCA1	0.79		0	0	0	0	2	0	0	3	0
Isoform 2 of Proliferation-associated protein 2G4 OS=Homo sapiens GN=PA2G4	1		0	0	0	0	0	0	0	0	0
Isoform 2 of Protein enabled homolog OS=Homo sapiens GN=ENAH	0.98		0	0	2	0	1	0	0	1	0
Isoform 2 of Protein SCAF8 OS=Homo sapiens GN=SCAF8	1		0	0	0	0	0	0	0	0	0
Isoform 2 of Protein strawberry notch homolog 1 OS=Homo sapiens GN=SBNO1	1		0	0	0	0	0	0	0	0	0
Isoform 2 of Protein strawberry notch homolog 2 OS=Homo sapiens GN=SBNO2	1		0	0	0	0	0	0	0	0	0
Isoform 2 of Putative ATP-dependent RNA helicase DHX30 OS=Homo sapiens GN=DHX30	0.4		0	0	0	0	0	0	0	0	0
Isoform 2 of Putative RNA-binding protein Luc7-like 1 OS=Homo sapiens GN=LUC7L	0.66		2	1	2	1	3	1	1	1	1
Isoform 2 of Ran-binding protein 3 OS=Homo sapiens GN=RANBP3	0.5		0	0	0	0	1	0	0	0	0
Isoform 2 of Ras-related protein Rab-5C OS=Homo sapiens GN=RAB5C	0.91		0	2	1	0	0	0	0	0	0
Isoform 2 of Replication factor C subunit 2 OS=Homo sapiens GN=RFC2	0.92		0	0	0	0	0	0	0	0	0
Isoform 2 of Retinal dehydrogenase 2 OS=Homo sapiens GN=ALDH1A2	1		4	2	3	0	0	0	0	0	0
Isoform 2 of Retinoic acid-induced protein 1 OS=Homo sapiens GN=RAI1	0.54		0	0	0	0	0	0	0	0	0
Isoform 2 of RNA-binding protein 26 OS=Homo sapiens GN=RBM26	0.45		1	2	3	4	3	3	4	3	1
Isoform 2 of RNA-binding protein 39 OS=Homo sapiens GN=RBM39	0.49		0	1	1	1	2	1	1	2	1
Isoform 2 of Sal-like protein 1 OS=Homo sapiens GN=SALL1	0.72		0	0	0	0	8	1	2	6	2
Isoform 2 of SAP30-binding protein OS=Homo sapiens GN=SAP30BP	0.98		0	1	1	0	1	1	0	0	0
Isoform 2 of Scaffold attachment factor B1 OS=Homo sapiens GN=SAFB	0.34		2	3	4	3	6	3	2	8	8
Isoform 2 of Segment polarity protein dishevelled homolog DVL-3 OS=Homo sapiens GN=DVL3	0.65		0	0	0	2	11	2	3	8	5
Isoform 2 of Sentrin-specific protease 2 OS=Homo sapiens GN=SENP2	1		0	0	0	0	0	0	0	0	0
Isoform 2 of Sentrin-specific protease 6 OS=Homo sapiens GN=SENP6	0.98		0	0	0	0	6	0	0	6	0
Isoform 2 of Septin-8 OS=Homo sapiens GN=SEPT8	1		1	2	2	0	0	0	0	0	0
Isoform 2 of Serine/arginine-rich splicing factor 2 OS=Homo sapiens GN=SRSF2	0.61		0	1	1	0	1	0	0	1	0
Isoform 2 of Serine/arginine-rich splicing factor 8 OS=Homo sapiens GN=SRSF8	0.78		0	1	0	0	2	0	0	2	0
Isoform 2 of Serine/threonine-protein kinase 3 OS=Homo sapiens GN=STK3	0.83		0	0	0	0	3	0	0	0	0
Isoform 2 of Serine/threonine-protein kinase 4 OS=Homo sapiens GN=STK4	0.37		1	1	0	0	1	0	0	0	0
Isoform 2 of Serine/threonine-protein kinase PAK 1 OS=Homo sapiens GN=PAK1	1		0	0	0	0	0	0	0	0	0
Isoform 2 of Serine/threonine-protein kinase tousled-like 1 OS=Homo sapiens GN=TLK1	0.37		0	0	0	0	1	0	0	0	0
Isoform 2 of Serine/threonine-protein kinase tousled-like 2 OS=Homo sapiens GN=TLK2	0.98		1	0	0	0	1	0	0	1	0
Isoform 2 of Serine/threonine-protein phosphatase 2A 55 kDa regulatory subunit B alpha isoform OS=Homo sapiens GN=PPP2R2A	0.26		1	1	2	2	4	1	3	4	3
Isoform 2 of Serine/threonine-protein phosphatase 4 regulatory subunit 3B OS=Homo sapiens GN=PPP4R3B	1		1	0	0	0	0	0	0	0	0
Isoform 2 of Single-stranded DNA-binding protein 3 OS=Homo sapiens GN=SSBP3	0.41		0	0	0	0	1	0	0	1	1
Isoform 2 of Sorting nexin-2 OS=Homo sapiens GN=SNX2	1		0	0	0	0	0	0	0	0	0
Isoform 2 of Spermatid perinuclear RNA-binding protein OS=Homo sapiens GN=STRBP	0.92		0	0	0	0	0	0	0	0	0
Isoform 2 of Spliceosome RNA helicase DDX39B OS=Homo sapiens GN=DDX39B	0.22		1	2	1	0	0	0	0	1	0
Isoform 2 of Splicing factor 3A subunit 1 OS=Homo sapiens GN=SF3A1	1		0	0	0	0	0	0	0	0	0
Isoform 2 of Splicing factor, arginine/serine-rich 15 OS=Homo sapiens GN=SCAF4	0.82		0	0	0	0	3	0	1	2	0
Isoform 2 of Stathmin-2 OS=Homo sapiens GN=STMN2	1		0	0	0	0	0	0	0	0	0
Isoform 2 of STE20-like serine/threonine-protein kinase OS=Homo sapiens GN=SLK	1		0	0	1	0	0	0	0	0	0
Isoform 2 of Suppressor of SWI4 1 homolog OS=Homo sapiens GN=PPAN	0.27		0	0	0	0	0	0	0	0	0
Isoform 2 of SWI/SNF complex subunit SMARCC2 OS=Homo sapiens GN=SMARCC2	0.65		0	0	0	0	1	0	0	2	0
Isoform 2 of Targeting protein for Xklp2 OS=Homo sapiens GN=TPX2	0.21		0	0	0	0	0	0	0	0	0
Isoform 2 of Trans-acting T-cell-specific transcription factor GATA-3 OS=Homo sapiens GN=GATA3	0.8		0	0	0	0	3	1	0	3	1
Isoform 2 of Transcription activator BRG1 OS=Homo sapiens GN=SMARCA4	0.17		1	2	2	8	11	8	7	13	7
Isoform 2 of Transcription factor AP-2 gamma OS=Homo sapiens GN=TFAP2C	0.61		0	0	0	0	1	0	0	0	0
Isoform 2 of Transcription factor BTF3 OS=Homo sapiens GN=BTF3	1		3	2	2	0	0	0	0	0	0
Isoform 2 of Transcriptional coactivator YAP1 OS=Homo sapiens GN=YAP1	0.94		0	0	0	0	0	0	0	0	0
Isoform 2 of Treacle protein OS=Homo sapiens GN=TCOF1	0.53		4	3	4	0	0	0	0	0	0
Isoform 2 of Trinucleotide repeat-containing gene 6B protein OS=Homo sapiens GN=TNRC6B	0.26		1	0	0	1	1	1	1	1	1
Isoform 2 of Trinucleotide repeat-containing gene 6C protein OS=Homo sapiens GN=TNRC6C	0.081		0	0	0	0	1	0	0	0	0
Isoform 2 of Tropomyosin alpha-3 chain OS=Homo sapiens GN=TPM3	1		0	5	6	0	0	0	0	0	0
Isoform 2 of Tubulin alpha chain-like 3 OS=Homo sapiens GN=TUBAL3	0.66		0	0	0	0	0	0	0	0	0
Isoform 2 of U2 snRNP-associated SURP motif-containing protein OS=Homo sapiens GN=U2SURP	0.52		15	23	23	12	23	11	11	21	14
Isoform 2 of Ubiquitin carboxyl-terminal hydrolase isozyme L5 OS=Homo sapiens GN=UCHL5	0.37		0	0	0	0	1	0	0	0	0
Isoform 2 of Ubiquitin-associated protein 2-like OS=Homo sapiens GN=UBAP2L	1		0	0	0	0	1	0	0	1	0
Isoform 2 of UPF0544 protein C5orf45 OS=Homo sapiens GN=C5orf45	0.4		0	0	0	0	1	0	0	1	0
Isoform 2 of Y-box-binding protein 3 OS=Homo sapiens GN=YBX3	0.46		0	0	0	0	1	0	0	2	0
Isoform 2 of Zinc finger CCCH domain-containing protein 14 OS=Homo sapiens GN=ZC3H14	0.79		0	0	0	0	0	0	0	0	0
Isoform 2 of Zinc finger MIZ domain-containing protein 2 OS=Homo sapiens GN=ZMIZ2	0.96		0	0	0	0	3	0	0	2	0
Isoform 2 of Zinc finger protein 280D OS=Homo sapiens GN=ZNF280D	1		0	0	0	0	0	0	0	0	0
Isoform 2 of Zinc finger protein 384 OS=Homo sapiens GN=ZNF384	0.43		0	0	0	1	0	1	0	0	1
Isoform 2 of Zinc finger protein 442 OS=Homo sapiens GN=ZNF442	1		0	0	0	0	0	0	0	0	0
Isoform 2 of Zinc finger protein 567 OS=Homo sapiens GN=ZNF567	1		0	0	0	0	0	0	0	0	0
Isoform 2 of Zinc finger protein 620 OS=Homo sapiens GN=ZNF620	1		0	0	0	0	0	0	0	0	0
Isoform 2 of Zinc finger protein 624 OS=Homo sapiens GN=ZNF624	1		0	0	0	0	0	0	0	0	0
Isoform 2 of Zinc finger protein 669 OS=Homo sapiens GN=ZNF669	1		0	0	0	0	0	0	0	0	0
Isoform 3 of Bcl-2-associated transcription factor 1 OS=Homo sapiens GN=BCLAF1	0.57		2	1	1	0	2	0	0	0	0
Isoform 3 of Centromere protein V OS=Homo sapiens GN=CENPV	0.097		0	0	0	0	0	0	0	1	0
Isoform 3 of Centrosomal protein of 170 kDa OS=Homo sapiens GN=CEP170	0.42		2	0	1	0	0	0	0	0	0
Isoform 3 of Chromodomain-helicase-DNA-binding protein 3 OS=Homo sapiens GN=CHD3	0.59		0	0	0	0	2	0	0	3	0
Isoform 3 of Clathrin interactor 1 OS=Homo sapiens GN=CLINT1	0.45		13	11	15	15	17	18	12	16	16
Isoform 3 of Double-stranded RNA-binding protein Staufen homolog 1 OS=Homo sapiens GN=STAU1	0.44		0	0	0	0	0	0	0	0	0
Isoform 3 of Elongation factor 1-delta OS=Homo sapiens GN=EEF1D	1		1	1	1	0	0	0	0	0	0
Isoform 3 of Fermitin family homolog 2 OS=Homo sapiens GN=FERMT2	0.98		7	5	9	0	2	0	0	2	0
Isoform 3 of Heterogeneous nuclear ribonucleoprotein K OS=Homo sapiens GN=HNRNPK	0.33		0	1	1	0	1	0	0	1	1
Isoform 3 of Histone-binding protein RBBP4 OS=Homo sapiens GN=RBBP4	0.81		2	3	3	3	3	1	1	3	5
Isoform 3 of Histone-lysine N-methyltransferase EHMT1 OS=Homo sapiens GN=EHMT1	0.6		3	0	0	1	0	0	2	1	0
Isoform 3 of Homeodomain-interacting protein kinase 2 OS=Homo sapiens GN=HIPK2	0.27		0	0	0	0	1	0	0	1	1
Isoform 3 of Leucine-rich repeat flightless-interacting protein 1 OS=Homo sapiens GN=LRRFIP1	1		7	4	4	0	0	0	0	0	0
Isoform 3 of Lymphoid enhancer-binding factor 1 OS=Homo sapiens GN=LEF1	1		0	0	0	0	0	0	0	0	0
Isoform 3 of MAX gene-associated protein OS=Homo sapiens GN=MGA	0.91		0	0	3	1	6	2	0	8	2
Isoform 3 of Metastasis-associated protein MTA1 OS=Homo sapiens GN=MTA1	0.98		0	0	0	0	0	0	0	0	0
Isoform 3 of Myb/SANT-like DNA-binding domain-containing protein 2 OS=Homo sapiens GN=MSANTD2	0.92		0	0	0	0	2	2	1	3	1
Isoform 3 of Nuclear receptor corepressor 2 OS=Homo sapiens GN=NCOR2	0.63		0	0	0	15	32	20	15	27	21
Isoform 3 of Nucleoside diphosphate kinase B OS=Homo sapiens GN=NME2	0.72		2	1	1	0	1	1	0	1	1
Isoform 3 of PHD finger protein 6 OS=Homo sapiens GN=PHF6	1		0	0	0	0	0	0	0	0	0
Isoform 3 of Plasminogen activator inhibitor 1 RNA-binding protein OS=Homo sapiens GN=SERBP1	1		0	0	0	0	0	0	0	0	0
Isoform 3 of POC1 centriolar protein homolog A OS=Homo sapiens GN=POC1A	0.89		0	0	0	0	0	0	0	1	0
Isoform 3 of Protein PRRC2A OS=Homo sapiens GN=PRRC2A	1		0	0	0	0	0	0	0	0	0
Isoform 3 of Protein Wiz OS=Homo sapiens GN=WIZ	0.44		0	0	0	2	3	1	0	4	0
Isoform 3 of Ran-binding protein 3 OS=Homo sapiens GN=RANBP3	0.4		0	0	0	0	0	0	0	1	0
Isoform 3 of REST corepressor 3 OS=Homo sapiens GN=RCOR3	0.18		0	0	0	1	1	0	0	0	0
Isoform 3 of RNA-binding protein 10 OS=Homo sapiens GN=RBM10	0.74		0	0	0	0	2	0	0	2	1
Isoform 3 of Serine/threonine-protein kinase Chk1 OS=Homo sapiens GN=CHEK1	1		0	0	0	0	0	0	0	0	0
Isoform 3 of Single-stranded DNA-binding protein 2 OS=Homo sapiens GN=SSBP2	0.22		0	0	0	0	1	0	0	0	0
Isoform 3 of Splicing factor 1 OS=Homo sapiens GN=SF1	1		0	0	0	0	0	0	0	0	0
Isoform 3 of Src substrate cortactin OS=Homo sapiens GN=CTTN	0.64		1	0	1	0	0	0	0	0	0
Isoform 3 of TRAF2 and NCK-interacting protein kinase OS=Homo sapiens GN=TNIK	0.72		2	2	2	0	0	0	0	0	0
Isoform 3 of Transcriptional regulator ATRX OS=Homo sapiens GN=ATRX	0.76		0	1	1	1	2	1	1	4	2
Isoform 3 of Transducin-like enhancer protein 3 OS=Homo sapiens GN=TLE3	0.38		0	0	0	0	1	0	0	1	0
Isoform 3 of Transducin-like enhancer protein 4 OS=Homo sapiens GN=TLE4	0.72		0	0	0	2	2	2	3	3	1
Isoform 3 of Transformer-2 protein homolog beta OS=Homo sapiens GN=TRA2B	0.36		0	0	1	0	0	0	0	3	0
Isoform 3 of U3 small nucleolar RNA-associated protein 14 homolog A OS=Homo sapiens GN=UTP14A	0.74		5	5	3	3	10	2	2	7	4
Isoform 3 of Zinc finger CCCH domain-containing protein 14 OS=Homo sapiens GN=ZC3H14	0.79		0	0	0	0	0	0	0	0	0
Isoform 3 of Zinc finger protein 250 OS=Homo sapiens GN=ZNF250	0.37		0	0	0	0	1	0	0	0	0
Isoform 4 of Acetyl-CoA carboxylase 1 OS=Homo sapiens GN=ACACA	0.65		9	4	4	50	60	55	48	71	40
Isoform 4 of Ankyrin-2 OS=Homo sapiens GN=ANK2	1		0	0	0	0	0	0	0	0	0
Isoform 4 of Heterogeneous nuclear ribonucleoproteins C1/C2 OS=Homo sapiens GN=HNRNPC	1		0	0	0	0	0	0	0	0	0
Isoform 4 of Protein PRRC2B OS=Homo sapiens GN=PRRC2B	0.98		0	0	0	0	1	0	0	1	0
Isoform 4 of R3H domain-containing protein 1 OS=Homo sapiens GN=R3HDM1	0.12		0	0	0	0	2	1	1	2	2
Isoform 4 of Sodium/potassium-transporting ATPase subunit alpha-1 OS=Homo sapiens GN=ATP1A1	0.45		3	2	8	1	3	2	3	6	1
Isoform 4 of Tyrosine-protein phosphatase non-receptor type 2 OS=Homo sapiens GN=PTPN2	0.64		1	0	0	0	0	0	0	0	0
Isoform 4 of YLP motif-containing protein 1 OS=Homo sapiens GN=YLPM1	0.19		16	23	24	40	71	35	27	67	48
Isoform 5 of Afadin OS=Homo sapiens GN=MLLT4	0.64		0	1	1	0	2	0	0	0	0
Isoform 5 of Autism susceptibility gene 2 protein OS=Homo sapiens GN=AUTS2	1		0	0	0	0	0	0	0	0	0
Isoform 5 of Cyclin-dependent kinase inhibitor 2A OS=Homo sapiens GN=CDKN2A	0.98		0	0	0	0	0	0	0	0	0
Isoform 5 of LIM domain and actin-binding protein 1 OS=Homo sapiens GN=LIMA1	1		0	0	0	0	0	0	0	0	0
Isoform 5 of Lymphoid enhancer-binding factor 1 OS=Homo sapiens GN=LEF1	0.94		0	0	0	0	0	0	0	0	0
Isoform 5 of Radixin OS=Homo sapiens GN=RDX	1		1	0	1	0	0	0	0	0	0
Isoform 5 of Splicing factor 1 OS=Homo sapiens GN=SF1	0.86		0	1	0	0	3	0	1	3	1
Isoform 5 of Synaptic functional regulator FMR1 OS=Homo sapiens GN=FMR1	0.18		0	0	1	1	1	1	0	1	1
Isoform 5 of Transducin-like enhancer protein 3 OS=Homo sapiens GN=TLE3	0.52		0	0	0	0	1	0	1	1	0
Isoform 5 of Trinucleotide repeat-containing gene 6A protein OS=Homo sapiens GN=TNRC6A	0.97		0	0	0	0	0	0	0	0	0
Isoform 5 of Ubiquitin-associated protein 2-like OS=Homo sapiens GN=UBAP2L	1		1	1	0	0	0	0	0	0	0
Isoform 6 of Microtubule-associated protein 4 OS=Homo sapiens GN=MAP4	0.75		0	0	1	0	0	0	0	0	0
Isoform 6 of RNA binding protein fox-1 homolog 2 OS=Homo sapiens GN=RBFOX2	0.67		0	0	0	0	0	0	0	0	0
Isoform 6 of Splicing factor 1 OS=Homo sapiens GN=SF1	0.56		0	0	0	0	0	0	0	1	0
Isoform 6 of Trinucleotide repeat-containing gene 6A protein OS=Homo sapiens GN=TNRC6A	0.97		1	0	0	1	1	0	1	1	1
Isoform 7 of Histone-lysine N-methyltransferase NSD2 OS=Homo sapiens GN=WHSC1	1		0	0	0	0	0	0	0	0	0
Isoform 7 of Interleukin enhancer-binding factor 3 OS=Homo sapiens GN=ILF3	0.84		0	1	1	0	1	0	0	0	1
Isoform 7 of Treacle protein OS=Homo sapiens GN=TCOF1	0.53		2	2	2	0	0	0	0	0	0
Isoform 8 of Synaptic functional regulator FMR1 OS=Homo sapiens GN=FMR1	0.18		1	2	2	1	2	2	0	2	2
Isoform 8 of Transcriptional coactivator YAP1 OS=Homo sapiens GN=YAP1	0.94		0	0	0	0	0	0	0	0	0
Isoform 9 of Mesoderm induction early response protein 1 OS=Homo sapiens GN=MIER1	0.37		0	0	0	0	0	0	0	0	0
Isoform 9 of Transcriptional coactivator YAP1 OS=Homo sapiens GN=YAP1	0.96		0	0	0	0	1	0	0	1	1
Isoform B of AP-2 complex subunit alpha-1 OS=Homo sapiens GN=AP2A1	0.95		1	1	3	0	7	1	0	4	3
Isoform B of Cat eye syndrome critical region protein 2 OS=Homo sapiens GN=CECR2	0.84		0	0	0	0	0	0	0	0	0
Isoform Beta of Heat shock protein 105 kDa OS=Homo sapiens GN=HSPH1	0.32		10	6	7	3	6	2	2	7	5
Isoform Beta of Signal transducer and activator of transcription 1-alpha/beta OS=Homo sapiens GN=STAT1	0.98		7	3	4	0	1	0	0	1	0
Isoform C of Cat eye syndrome critical region protein 2 OS=Homo sapiens GN=CECR2	0.92		0	0	0	3	6	1	1	4	3
Isoform C15orf38-AP3S2 of Arpin OS=Homo sapiens GN=ARPIN	0.61		0	0	0	0	0	0	0	0	0
Isoform Crk-I of Adapter molecule crk OS=Homo sapiens GN=CRK	0.69		0	0	0	1	3	1	1	2	1
Isoform D of Eukaryotic translation initiation factor 4 gamma 1 OS=Homo sapiens GN=EIF4G1	0.14		0	1	0	0	1	0	0	0	0
Isoform E- of Transcription factor 4 OS=Homo sapiens GN=TCF4	1		0	0	0	0	0	0	0	0	0
Isoform Gamma-2 of Serine/threonine-protein phosphatase PP1-gamma catalytic subunit OS=Homo sapiens GN=PPP1CC	0.43		2	2	2	1	3	2	2	2	2
Isoform HMG-Y of High mobility group protein HMG-I/HMG-Y OS=Homo sapiens GN=HMGA1	0.53		0	0	0	0	2	1	0	2	2
Isoform I of Septin-6 OS=Homo sapiens GN=SEPT6	0.53		2	3	2	0	1	0	0	0	0
Isoform MEF2DA0 of Myocyte-specific enhancer factor 2D OS=Homo sapiens GN=MEF2D	0.72		2	2	2	10	8	9	9	10	9
Isoform MEFA of Myocyte-specific enhancer factor 2A OS=Homo sapiens GN=MEF2A	0.7		0	0	0	0	0	0	0	0	0
Isoform N of Kinesin light chain 1 OS=Homo sapiens GN=KLC1	1		0	0	0	0	0	0	0	0	0
Isoform P of Kinesin light chain 1 OS=Homo sapiens GN=KLC1	1		0	0	0	0	0	0	0	0	0
Isoform Pax3G of Paired box protein Pax-3 OS=Homo sapiens GN=PAX3	0.89		6	2	4	91	136	79	95	144	108
Isoform Short of 14-3-3 protein beta/alpha OS=Homo sapiens GN=YWHAB	0.24		0	0	0	0	4	0	1	2	2
Isoform Short of Double-stranded RNA-binding protein Staufen homolog 1 OS=Homo sapiens GN=STAU1	0.52		0	0	1	0	0	0	0	0	1
Isoform Short of Probable global transcription activator SNF2L2 OS=Homo sapiens GN=SMARCA2	0.62		0	0	0	0	4	0	0	2	1
Isoform Short of Putative segment polarity protein dishevelled homolog DVL1P1 OS=Homo sapiens GN=DVL1P1	0.98		0	0	0	0	2	0	0	2	0
Isoform Short of Splicing factor, proline- and glutamine-rich OS=Homo sapiens GN=SFPQ	0.76		0	0	0	0	0	0	0	0	0
Isoform Short of TATA-binding protein-associated factor 2N OS=Homo sapiens GN=TAF15	0.45		0	0	1	0	6	0	0	6	2
Isoform Short of Transcription factor COE3 OS=Homo sapiens GN=EBF3	0.61		0	0	0	0	0	0	0	0	0
Isoform Smooth muscle of Myosin light polypeptide 6 OS=Homo sapiens GN=MYL6	0.57		3	4	4	1	0	2	1	3	2
Isoform SRP55-3 of Serine/arginine-rich splicing factor 6 OS=Homo sapiens GN=SRSF6	0.14		5	5	6	2	4	2	2	4	3
Junction plakoglobin OS=Homo sapiens GN=JUP PE=1 SV=3	0.37		1	0	0	0	0	0	0	0	0
Keratin, type I cytoskeletal 10 OS=Homo sapiens GN=KRT10 PE=1 SV=6	0.4		18	10	11	18	6	23	8	7	19
Keratin, type I cytoskeletal 14 OS=Homo sapiens GN=KRT14 PE=1 SV=4	0.49		2	0	0	0	0	4	0	0	2
Keratin, type I cytoskeletal 15 OS=Homo sapiens GN=KRT15 PE=1 SV=3	0.37		0	0	0	0	0	0	0	0	0
Keratin, type I cytoskeletal 16 OS=Homo sapiens GN=KRT16 PE=1 SV=4	0.49		3	0	0	0	1	2	0	0	2
Keratin, type I cytoskeletal 17 OS=Homo sapiens GN=KRT17 PE=1 SV=2	0.43		0	0	0	0	0	1	0	0	0
Keratin, type I cytoskeletal 20 OS=Homo sapiens GN=KRT20 PE=1 SV=1	1		0	0	0	0	0	0	0	0	0
Keratin, type I cytoskeletal 24 OS=Homo sapiens GN=KRT24 PE=1 SV=1	1		0	0	0	0	0	0	0	0	0
Keratin, type I cytoskeletal 25 OS=Homo sapiens GN=KRT25 PE=1 SV=1	1		0	0	0	0	0	0	0	0	0
Keratin, type I cytoskeletal 26 OS=Homo sapiens GN=KRT26 PE=1 SV=2	1		0	0	0	0	0	0	0	0	0
Keratin, type I cytoskeletal 28 OS=Homo sapiens GN=KRT28 PE=1 SV=2	1		0	0	0	0	0	0	0	0	0
Keratin, type II cytoskeletal 1 OS=Homo sapiens GN=KRT1 PE=1 SV=6	0.48		24	18	14	25	17	44	17	15	31
Keratin, type II cytoskeletal 1b OS=Homo sapiens GN=KRT77 PE=2 SV=3	0.37		0	0	0	0	0	0	0	0	0
Keratin, type II cytoskeletal 2 epidermal OS=Homo sapiens GN=KRT2 PE=1 SV=2	0.38		15	2	3	10	3	18	3	2	12
Keratin, type II cytoskeletal 2 oral OS=Homo sapiens GN=KRT76 PE=1 SV=2	1		0	0	0	0	0	0	0	0	0
Keratin, type II cytoskeletal 5 OS=Homo sapiens GN=KRT5 PE=1 SV=3	0.45		1	0	0	1	0	3	0	0	1
Keratin, type II cytoskeletal 6A OS=Homo sapiens GN=KRT6A PE=1 SV=3	0.62		0	0	0	0	0	3	0	0	0
Keratin, type II cytoskeletal 7 OS=Homo sapiens GN=KRT7 PE=1 SV=5	1		0	0	0	0	0	0	0	0	0
Keratin-like protein KRT222 OS=Homo sapiens GN=KRT222 PE=2 SV=1	1		0	0	0	0	0	0	0	0	0
KH domain-containing, RNA-binding, signal transduction-associated protein 1 OS=Homo sapiens GN=KHDRBS1 PE=1 SV=1	0.74		6	4	6	6	10	6	4	12	11
Kinesin heavy chain isoform 5A OS=Homo sapiens GN=KIF5A PE=1 SV=2	1		0	0	0	0	0	0	0	0	0
Kinesin heavy chain isoform 5C OS=Homo sapiens GN=KIF5C PE=1 SV=1	1		0	0	0	0	0	0	0	0	0
Kinesin-1 heavy chain OS=Homo sapiens GN=KIF5B PE=1 SV=1	0.25		10	10	14	0	0	0	1	1	1
Kinesin-like protein KIF18A OS=Homo sapiens GN=KIF18A PE=1 SV=2	0.94		0	0	0	1	2	0	0	3	0
Kinesin-like protein KIF22 OS=Homo sapiens GN=KIF22 PE=1 SV=5	0.62		0	0	0	0	1	0	0	0	0
Kinesin-like protein KIF7 OS=Homo sapiens GN=KIF7 PE=1 SV=2	0.74		0	0	0	0	18	2	0	18	9
Lamina-associated polypeptide 2, isoform alpha OS=Homo sapiens GN=TMPO PE=1 SV=2	0.81		5	1	1	0	3	0	2	3	1
Lamina-associated polypeptide 2, isoforms beta/gamma OS=Homo sapiens GN=TMPO PE=1 SV=1	0.39		0	1	1	0	0	0	0	0	0
Lamina-associated polypeptide 2, isoforms beta/gamma OS=Homo sapiens GN=TMPO PE=1 SV=2	0.75		7	9	8	1	5	3	1	5	5
La-related protein 1 (Fragment) OS=Homo sapiens GN=LARP1 PE=1 SV=1	1		0	0	0	0	0	0	0	0	0
La-related protein 1 OS=Homo sapiens GN=LARP1 PE=1 SV=2	0.37		16	17	20	6	17	7	6	17	15
La-related protein 4B (Fragment) OS=Homo sapiens GN=LARP4B PE=1 SV=1	1		0	0	0	0	0	0	0	0	0
La-related protein 4B OS=Homo sapiens GN=LARP4B PE=1 SV=3	1		0	0	0	0	0	0	0	0	0
LIM domain and actin-binding protein 1 OS=Homo sapiens GN=LIMA1 PE=1 SV=1	0.37		0	1	1	0	0	0	0	0	0
Lysine-specific demethylase 6A (Fragment) OS=Homo sapiens GN=KDM6A PE=1 SV=1	1		0	0	0	0	0	0	0	0	0
Lysine-specific demethylase 6A OS=Homo sapiens GN=KDM6A PE=1 SV=2	0.35		0	0	0	4	8	3	3	8	2
MAX gene-associated protein (Fragment) OS=Homo sapiens GN=MGA PE=1 SV=1	0.3		1	1	1	1	1	1	0	1	1
MBT domain-containing protein 1 OS=Homo sapiens GN=MBTD1 PE=1 SV=2	0.61		0	0	0	0	1	0	0	1	0
Metastasis-associated protein MTA1 OS=Homo sapiens GN=MTA1 PE=1 SV=2	0.86		0	0	0	0	0	0	0	0	1
Methylcytosine dioxygenase TET2 OS=Homo sapiens GN=TET2 PE=1 SV=3	0.53		0	0	0	4	12	4	1	9	7
Methylcytosine dioxygenase TET3 OS=Homo sapiens GN=TET3 PE=1 SV=3	1		0	0	0	0	0	0	0	0	0
Microtubule-associated protein 1B OS=Homo sapiens GN=MAP1B PE=1 SV=2	1		5	2	6	0	0	0	0	0	0
Microtubule-associated protein OS=Homo sapiens GN=MAP4 PE=1 SV=1	0.75		1	1	1	0	0	0	0	0	0
Mitochondrial import inner membrane translocase subunit TIM50 (Fragment) OS=Homo sapiens GN=TIMM50 PE=1 SV=1	1		0	0	0	0	0	0	0	0	0
Mitogen-activated protein kinase kinase kinase kinase 4 OS=Homo sapiens GN=MAP4K4 PE=1 SV=1	0.72		0	1	0	0	0	0	0	1	0
Mitogen-activated protein kinase kinase kinase kinase 4 OS=Homo sapiens GN=MAP4K4 PE=1 SV=1	1		0	0	0	0	0	0	0	0	0
Moesin OS=Homo sapiens GN=MSN PE=1 SV=3	1		1	0	1	0	0	0	0	0	0
Mth938 domain-containing protein OS=Homo sapiens GN=AAMDC PE=1 SV=1	1		0	0	1	0	0	0	0	0	0
Mth938 domain-containing protein OS=Homo sapiens GN=AAMDC PE=1 SV=1	1		0	0	0	0	0	0	0	0	0
Myb/SANT-like DNA-binding domain-containing protein 2 OS=Homo sapiens GN=MSANTD2 PE=1 SV=1	1		0	0	0	0	0	0	0	0	0
MYC-associated zinc finger protein (Purine-binding transcription factor), isoform CRA_a OS=Homo sapiens GN=MAZ PE=1 SV=1	1		0	0	0	0	0	0	0	0	0
Myopalladin OS=Homo sapiens GN=MYPN PE=1 SV=2	1		0	0	0	0	0	0	0	0	0
Myosin light chain 6B OS=Homo sapiens GN=MYL6B PE=1 SV=1	1		0	0	0	0	0	0	0	0	0
Myosin light chain kinase 2, skeletal/cardiac muscle OS=Homo sapiens GN=MYLK2 PE=1 SV=3	1		0	0	0	0	0	0	0	0	0
Myosin-2 OS=Homo sapiens GN=MYH2 PE=1 SV=1	1		0	0	0	0	0	0	0	0	0
Myosin-4 OS=Homo sapiens GN=MYH4 PE=1 SV=2	1		0	0	0	0	0	0	0	0	0
Myosin-7B OS=Homo sapiens GN=MYH7B PE=1 SV=3	1		0	0	0	0	0	0	0	0	0
Myosin-9 OS=Homo sapiens GN=MYH9 PE=1 SV=4	0.95		20	61	64	0	2	0	0	3	0
NEDD4-binding protein 1 (Fragment) OS=Homo sapiens GN=N4BP1 PE=1 SV=1	1		0	0	0	0	0	0	0	0	0
NEDD4-binding protein 1 OS=Homo sapiens GN=N4BP1 PE=1 SV=4	0.8		0	0	0	0	8	4	2	7	3
Neurofilament light polypeptide OS=Homo sapiens GN=NEFL PE=1 SV=3	1		0	0	0	0	0	0	0	0	0
Neurofilament medium polypeptide OS=Homo sapiens GN=NEFM PE=1 SV=3	1		2	1	1	0	0	0	0	0	0
NF-kappa-B-activating protein OS=Homo sapiens GN=NKAP PE=1 SV=1	0.26		4	3	3	3	2	2	1	2	2
NKAP-like protein OS=Homo sapiens GN=NKAPL PE=2 SV=3	1		0	0	0	0	0	0	0	0	0
Non-POU domain-containing octamer-binding protein (Fragment) OS=Homo sapiens GN=NONO PE=1 SV=7	1		0	0	0	0	0	0	0	0	0
Non-POU domain-containing octamer-binding protein OS=Homo sapiens GN=NONO PE=1 SV=4	0.68		42	42	48	124	187	123	102	180	159
Nuclear autoantigen Sp-100 OS=Homo sapiens GN=SP100 PE=1 SV=3	1		0	0	0	0	0	0	0	0	0
Nuclear envelope pore membrane protein POM 121 OS=Homo sapiens GN=POM121 PE=1 SV=2	0.63		0	0	0	0	1	0	0	5	1
Nuclear envelope pore membrane protein POM 121C OS=Homo sapiens GN=POM121C PE=1 SV=2	0.51		0	0	0	2	4	0	0	3	1
Nuclear pore complex protein Nup88 (Fragment) OS=Homo sapiens GN=NUP88 PE=1 SV=1	1		0	0	0	0	0	0	0	0	0
Nuclear pore complex protein Nup88 OS=Homo sapiens GN=NUP88 PE=1 SV=2	0.94		8	2	5	8	5	2	10	0	0
Nuclear receptor corepressor 2 (Fragment) OS=Homo sapiens GN=NCOR2 PE=1 SV=1	0.37		0	0	0	0	0	0	1	0	0
Nuclear receptor corepressor 2 (Fragment) OS=Homo sapiens GN=NCOR2 PE=1 SV=1	1		0	0	0	0	0	0	0	0	0
Nucleolar protein 7 OS=Homo sapiens GN=NOL7 PE=1 SV=2	1		0	0	0	0	0	0	0	0	0
Nucleolin (Fragment) OS=Homo sapiens GN=NCL PE=1 SV=1	1		0	0	0	0	0	0	0	0	0
Nucleolin OS=Homo sapiens GN=NCL PE=1 SV=3	0.88		22	25	27	13	17	12	9	23	16
Paired box protein Pax-9 OS=Homo sapiens GN=PAX9 PE=1 SV=3	0.61		0	0	0	0	0	0	0	0	0
Paired mesoderm homeobox protein 2 OS=Homo sapiens GN=PRRX2 PE=2 SV=2	1		0	0	0	0	0	0	0	0	0
Palladin OS=Homo sapiens GN=PALLD PE=1 SV=3	0.8		1	0	0	0	10	0	0	9	3
PAX-interacting protein 1 (Fragment) OS=Homo sapiens GN=PAXIP1 PE=1 SV=1	1		0	0	0	0	0	0	0	0	0
PDZ and LIM domain protein 7 (Fragment) OS=Homo sapiens GN=PDLIM7 PE=1 SV=1	1		0	0	0	0	0	0	0	0	0
PDZ and LIM domain protein 7 OS=Homo sapiens GN=PDLIM7 PE=1 SV=1	0.74		0	0	1	3	11	3	2	13	6
Peripherin (Fragment) OS=Homo sapiens GN=PRPH PE=1 SV=1	1		0	0	0	0	0	0	0	0	0
Periphilin-1 OS=Homo sapiens GN=PPHLN1 PE=1 SV=1	0.41		0	0	0	0	0	0	0	0	0
Peroxiredoxin-2 OS=Homo sapiens GN=PRDX2 PE=1 SV=5	0.92		1	3	4	0	2	0	0	2	1
Pescadillo homolog (Fragment) OS=Homo sapiens GN=PES1 PE=1 SV=1	0.37		0	0	0	0	0	0	0	0	0
Pescadillo homolog OS=Homo sapiens GN=PES1 PE=1 SV=1	0.64		2	5	5	1	1	1	1	2	2
PHD finger protein 6 OS=Homo sapiens GN=PHF6 PE=1 SV=1	0.7		0	0	1	0	0	0	0	0	0
PHD finger protein 6 OS=Homo sapiens GN=PHF6 PE=1 SV=1	0.96		0	0	0	0	0	0	0	0	0
Pituitary homeobox 1 (Fragment) OS=Homo sapiens GN=PITX1 PE=1 SV=1	1		0	0	0	0	0	0	0	0	0
Pituitary homeobox 1 OS=Homo sapiens GN=PITX1 PE=1 SV=2	0.47		0	0	0	0	1	0	0	1	0
Plasminogen activator inhibitor 1 RNA-binding protein OS=Homo sapiens GN=SERBP1 PE=1 SV=2	0.81		2	3	2	2	2	2	2	2	2
Plastin-1 OS=Homo sapiens GN=PLS1 PE=1 SV=2	1		0	0	0	0	0	0	0	0	0
Plastin-2 OS=Homo sapiens GN=LCP1 PE=1 SV=6	1		0	0	0	0	0	0	0	0	0
Plastin-3 OS=Homo sapiens GN=PLS3 PE=1 SV=4	0.37		8	4	6	0	0	0	0	0	0
Poly(rC)-binding protein 1 OS=Homo sapiens GN=PCBP1 PE=1 SV=2	0.94		5	5	5	4	9	2	3	10	2
Poly(rC)-binding protein 2 (Fragment) OS=Homo sapiens GN=PCBP2 PE=1 SV=1	0.95		1	1	1	1	3	2	1	4	1
Poly(rC)-binding protein 2 (Fragment) OS=Homo sapiens GN=PCBP2 PE=1 SV=1	0.96		1	1	2	1	2	1	1	2	2
Poly(rC)-binding protein 2 (Fragment) OS=Homo sapiens GN=PCBP2 PE=1 SV=2	0.61		0	0	1	0	1	1	0	0	0
Polyadenylate-binding protein 1 (Fragment) OS=Homo sapiens GN=PABPC1 PE=1 SV=1	0.37		0	0	0	0	0	0	0	0	0
Polyadenylate-binding protein 1 (Fragment) OS=Homo sapiens GN=PABPC1 PE=1 SV=1	1		0	0	0	0	0	0	0	0	0
Polyadenylate-binding protein 1 (Fragment) OS=Homo sapiens GN=PABPC1 PE=1 SV=1	1		0	0	0	0	0	0	0	0	0
Polyadenylate-binding protein 1 OS=Homo sapiens GN=PABPC1 PE=1 SV=2	0.96		9	10	12	4	7	6	5	8	8
Polyadenylate-binding protein 1-like 2 OS=Homo sapiens GN=PABPC1L2A PE=2 SV=1	1		0	0	0	0	0	0	0	0	0
Polyadenylate-binding protein 4 (Fragment) OS=Homo sapiens GN=PABPC4 PE=1 SV=1	1		0	0	0	0	0	0	0	0	0
Polyadenylate-binding protein 4-like OS=Homo sapiens GN=PABPC4L PE=2 SV=1	1		0	0	0	0	0	0	0	0	0
Polypyrimidine tract binding protein 1, isoform CRA_b OS=Homo sapiens GN=PTBP1 PE=1 SV=4	1		0	0	0	0	0	0	0	0	0
Polypyrimidine tract-binding protein 1 (Fragment) OS=Homo sapiens GN=PTBP1 PE=1 SV=2	1		0	0	0	0	0	0	0	0	0
POTE ankyrin domain family member E OS=Homo sapiens GN=POTEE PE=1 SV=3	0.86		0	0	0	0	0	0	0	0	0
POTE ankyrin domain family member J OS=Homo sapiens GN=POTEJ PE=3 SV=1	1		0	0	0	0	0	0	0	0	0
Probable ATP-dependent RNA helicase DDX41 (Fragment) OS=Homo sapiens GN=DDX41 PE=1 SV=1	0.45		10	6	7	3	6	1	5	5	3
Probable ATP-dependent RNA helicase DDX41 (Fragment) OS=Homo sapiens GN=DDX41 PE=1 SV=1	1		0	0	0	0	0	0	0	0	0
Probable ATP-dependent RNA helicase DDX46 OS=Homo sapiens GN=DDX46 PE=1 SV=2	0.62		20	21	24	7	12	5	7	11	3
Probable JmjC domain-containing histone demethylation protein 2C (Fragment) OS=Homo sapiens GN=JMJD1C PE=1 SV=1	0.37		0	0	0	0	0	0	0	0	0
Probable JmjC domain-containing histone demethylation protein 2C OS=Homo sapiens GN=JMJD1C PE=1 SV=2	0.6		0	1	1	13	25	12	13	27	16
Proliferation-associated protein 2G4 OS=Homo sapiens GN=PA2G4 PE=1 SV=3	0.66		8	13	14	0	6	0	0	3	0
Protein arginine N-methyltransferase 1 (Fragment) OS=Homo sapiens GN=PRMT1 PE=1 SV=1	1		0	0	0	0	0	0	0	0	0
Protein arginine N-methyltransferase 1 OS=Homo sapiens GN=PRMT1 PE=1 SV=2	0.71		5	8	8	1	7	5	4	6	5
Protein argonaute-1 OS=Homo sapiens GN=AGO1 PE=1 SV=3	0.67		0	0	0	1	2	0	1	1	1
Protein argonaute-2 OS=Homo sapiens GN=AGO2 PE=1 SV=3	0.46		1	0	2	5	16	3	7	12	7
Protein argonaute-3 OS=Homo sapiens GN=AGO3 PE=1 SV=2	0.92		0	0	0	1	5	1	1	5	1
Protein argonaute-4 OS=Homo sapiens GN=AGO4 PE=1 SV=2	1		0	0	0	0	0	0	0	0	0
Protein C15orf38-AP3S2 (Fragment) OS=Homo sapiens GN=C15orf38-AP3S2 PE=4 SV=1	1		0	0	0	0	0	0	0	0	0
Protein DGCR14 OS=Homo sapiens GN=DGCR14 PE=1 SV=1	0.23		0	0	0	4	3	2	1	4	4
Protein DGCR14 OS=Homo sapiens GN=DGCR14 PE=1 SV=1	0.66		0	0	0	0	0	0	0	0	0
Protein enabled homolog (Fragment) OS=Homo sapiens GN=ENAH PE=1 SV=1	1		0	0	0	0	0	0	0	0	0
Protein FAM208B (Fragment) OS=Homo sapiens GN=FAM208B PE=1 SV=7	1		0	0	0	0	0	0	0	0	0
Protein FAM208B OS=Homo sapiens GN=FAM208B PE=1 SV=1	0.37		0	0	1	0	0	0	0	0	0
Protein PRRC2A OS=Homo sapiens GN=PRRC2A PE=1 SV=3	0.46		15	14	22	10	37	8	10	41	20
Protein PRRC2B (Fragment) OS=Homo sapiens GN=PRRC2B PE=1 SV=1	1		0	0	0	1	1	0	1	1	1
Protein PRRC2B OS=Homo sapiens GN=PRRC2B PE=1 SV=2	0.61		8	4	5	23	47	21	18	47	31
Protein RPS10-NUDT3 (Fragment) OS=Homo sapiens GN=RPS10-NUDT3 PE=4 SV=1	0.98		0	0	0	0	0	0	0	0	0
Protein transport protein Sec23A OS=Homo sapiens GN=SEC23A PE=1 SV=2	0.61		0	0	0	0	1	0	0	1	0
Protein transport protein Sec23B OS=Homo sapiens GN=SEC23B PE=1 SV=2	0.87		0	0	0	0	1	0	0	0	0
Protein Wiz OS=Homo sapiens GN=WIZ PE=1 SV=2	1		0	0	0	0	0	0	0	0	0
Putative ATP-dependent RNA helicase DHX30 OS=Homo sapiens GN=DHX30 PE=1 SV=1	0.4		0	0	0	0	0	0	0	0	0
Putative heat shock protein HSP 90-alpha A4 OS=Homo sapiens GN=HSP90AA4P PE=5 SV=1	1		0	0	0	0	0	0	0	0	0
Putative heat shock protein HSP 90-beta-3 OS=Homo sapiens GN=HSP90AB3P PE=5 SV=1	0.37		0	0	0	0	0	0	0	0	0
Putative nucleoside diphosphate kinase OS=Homo sapiens GN=NME2P1 PE=5 SV=1	1		0	0	0	0	0	0	0	0	0
Putative RNA-binding protein Luc7-like 2 OS=Homo sapiens GN=LUC7L2 PE=1 SV=2	0.75		9	11	10	10	10	10	10	12	7
Putative uncharacterized zinc finger protein 814 OS=Homo sapiens GN=ZNF814 PE=1 SV=2	1		0	0	0	0	0	0	0	0	0
Pyrroline-5-carboxylate reductase 2 (Fragment) OS=Homo sapiens GN=PYCR2 PE=1 SV=1	1		0	0	0	0	0	0	0	0	0
Pyrroline-5-carboxylate reductase 3 OS=Homo sapiens GN=PYCRL PE=1 SV=1	1		0	0	0	0	0	0	0	0	0
Pyrroline-5-carboxylate reductase OS=Homo sapiens GN=PYCRL PE=1 SV=1	0.82		0	0	0	1	1	0	0	1	1
RANBP2-like and GRIP domain-containing protein 5/6 (Fragment) OS=Homo sapiens GN=RGPD6 PE=4 SV=1	1		0	0	0	0	0	0	0	0	0
RANBP2-like and GRIP domain-containing protein 8 OS=Homo sapiens GN=RGPD8 PE=1 SV=2	0.12		0	0	0	0	0	0	0	0	0
Ras-related protein Rab-10 OS=Homo sapiens GN=RAB10 PE=1 SV=1	1		0	0	0	0	0	0	0	0	0
Ras-related protein Rab-13 OS=Homo sapiens GN=RAB13 PE=1 SV=1	1		0	0	0	0	0	0	0	0	0
Ras-related protein Rab-15 OS=Homo sapiens GN=RAB15 PE=1 SV=1	1		0	0	0	0	0	0	0	0	0
Ras-related protein Rab-1B OS=Homo sapiens GN=RAB1B PE=1 SV=1	0.98		0	0	0	0	0	0	0	0	0
Ras-related protein Rab-8A OS=Homo sapiens GN=RAB8A PE=1 SV=1	1		0	0	0	0	0	0	0	0	0
Ras-related protein Rab-8B OS=Homo sapiens GN=RAB8B PE=1 SV=1	1		0	0	0	0	0	0	0	0	0
Receptor of activated protein C kinase 1 OS=Homo sapiens GN=RACK1 PE=1 SV=3	0.87		2	0	1	2	3	1	1	4	3
Receptor of-activated protein C kinase 1 (Fragment) OS=Homo sapiens GN=RACK1 PE=1 SV=1	0.5		0	0	0	0	0	0	0	0	0
Replication factor C subunit 2 (Fragment) OS=Homo sapiens GN=RFC2 PE=1 SV=1	1		0	0	0	0	0	0	0	0	0
REST corepressor 1 OS=Homo sapiens GN=RCOR1 PE=1 SV=1	0.92		0	0	0	1	4	1	1	5	3
REST corepressor 2 OS=Homo sapiens GN=RCOR2 PE=1 SV=2	1		0	0	0	0	0	0	0	0	0
Retina and anterior neural fold homeobox protein 2 OS=Homo sapiens GN=RAX2 PE=1 SV=1	1		0	0	0	0	0	0	0	0	0
Retinal dehydrogenase 1 OS=Homo sapiens GN=ALDH1A1 PE=1 SV=2	1		0	0	0	0	0	0	0	0	0
Retinal homeobox protein Rx OS=Homo sapiens GN=RAX PE=1 SV=2	1		0	0	0	0	0	0	0	0	0
Retinoic acid-induced protein 1 OS=Homo sapiens GN=RAI1 PE=1 SV=2	0.64		0	0	0	0	3	1	0	2	1
Ribosome-binding protein 1 (Fragment) OS=Homo sapiens GN=RRBP1 PE=1 SV=1	1		0	0	0	0	0	0	0	0	0
RNA binding motif protein 10, isoform CRA_d OS=Homo sapiens GN=RBM10 PE=1 SV=1	0.84		1	1	0	3	13	3	2	9	8
RNA binding motif protein, X-linked-like-1 OS=Homo sapiens GN=RBMXL1 PE=1 SV=1	0.36		0	0	0	0	1	0	0	1	1
RNA-binding motif protein, X chromosome OS=Homo sapiens GN=RBMX PE=1 SV=3	0.49		8	8	8	6	11	6	5	13	9
RNA-binding motif protein, X-linked-like-3 OS=Homo sapiens GN=RBMXL3 PE=2 SV=2	1		0	0	0	0	0	0	0	0	0
RNA-binding protein 26 OS=Homo sapiens GN=RBM26 PE=1 SV=1	1		1	1	1	0	2	2	2	2	1
RNA-binding protein 28 (Fragment) OS=Homo sapiens GN=RBM28 PE=1 SV=1	1		0	0	0	0	0	0	0	0	0
RNA-binding protein 28 OS=Homo sapiens GN=RBM28 PE=1 SV=3	0.57		3	3	5	1	4	0	0	3	5
RNA-binding protein 33 (Fragment) OS=Homo sapiens GN=RBM33 PE=1 SV=1	0.27		0	0	0	1	1	1	1	0	1
RNA-binding protein 33 (Fragment) OS=Homo sapiens GN=RBM33 PE=1 SV=1	0.74		0	0	0	0	1	0	0	0	0
RNA-binding protein 33 OS=Homo sapiens GN=RBM33 PE=1 SV=3	0.26		1	0	0	1	4	2	2	4	2
RNA-binding protein 39 (Fragment) OS=Homo sapiens GN=RBM39 PE=1 SV=1	0.66		0	0	0	0	0	0	0	0	0
RNA-binding protein 39 (Fragment) OS=Homo sapiens GN=RBM39 PE=1 SV=7	1		0	0	0	0	0	0	0	0	0
RNA-binding protein 4 OS=Homo sapiens GN=RBM4 PE=1 SV=1	0.69		0	0	0	0	2	1	0	1	0
RNA-binding protein 4B OS=Homo sapiens GN=RBM4B PE=1 SV=1	0.86		0	0	0	0	1	0	0	0	0
RNA-binding protein 6 OS=Homo sapiens GN=RBM6 PE=1 SV=1	0.85		0	0	0	0	0	0	0	0	0
RNA-binding protein 6 OS=Homo sapiens GN=RBM6 PE=1 SV=5	0.74		0	0	0	2	4	2	2	6	4
RNA-binding protein fox-1 homolog 2 (Fragment) OS=Homo sapiens GN=RBFOX2 PE=1 SV=1	0.37		0	0	0	0	0	0	0	0	0
SAP domain-containing ribonucleoprotein OS=Homo sapiens GN=SARNP PE=1 SV=3	1		0	0	0	0	0	0	0	0	0
SAP30-binding protein (Fragment) OS=Homo sapiens GN=SAP30BP PE=1 SV=1	1		0	0	0	0	0	0	0	0	0
Scaffold attachment factor B2 OS=Homo sapiens GN=SAFB2 PE=1 SV=1	0.54		0	0	0	0	6	0	0	6	0
Segment polarity protein dishevelled homolog DVL-2 (Fragment) OS=Homo sapiens GN=DVL2 PE=1 SV=1	1		0	0	0	0	0	0	0	0	0
Segment polarity protein dishevelled homolog DVL-2 OS=Homo sapiens GN=DVL2 PE=1 SV=1	0.96		0	0	0	2	12	2	2	11	4
Sentrin-specific protease 2 (Fragment) OS=Homo sapiens GN=SENP2 PE=1 SV=1	0.37		0	0	0	0	0	0	0	0	0
Sentrin-specific protease 6 (Fragment) OS=Homo sapiens GN=SENP6 PE=1 SV=1	1		0	0	0	0	0	0	0	0	0
Septin-11 OS=Homo sapiens GN=SEPT11 PE=1 SV=3	0.86		5	5	6	0	1	0	0	0	0
Serine/arginine repetitive matrix protein 2 (Fragment) OS=Homo sapiens GN=SRRM2 PE=1 SV=1	1		0	0	0	0	0	0	0	0	0
Serine/arginine repetitive matrix protein 2 OS=Homo sapiens GN=SRRM2 PE=1 SV=2	0.66		25	32	39	8	17	14	11	18	18
Serine/arginine-rich splicing factor 4 OS=Homo sapiens GN=SRSF4 PE=1 SV=2	0.87		1	0	1	0	0	0	0	0	0
Serine/arginine-rich splicing factor 7 OS=Homo sapiens GN=SRSF7 PE=1 SV=1	0.75		0	0	0	0	0	0	0	0	0
Serine/arginine-rich-splicing factor 7 OS=Homo sapiens GN=SRSF7 PE=1 SV=1	1		0	0	0	0	0	0	0	0	0
Serine/threonine-protein kinase Chk1 OS=Homo sapiens GN=CHEK1 PE=1 SV=2	0.058		0	0	0	0	1	0	1	1	0
Serine/threonine-protein kinase MARK1 OS=Homo sapiens GN=MARK1 PE=1 SV=2	0.37		0	0	0	0	1	0	0	0	0
Serine/threonine-protein kinase PAK 2 OS=Homo sapiens GN=PAK2 PE=1 SV=3	0.77		5	6	7	0	2	0	0	2	0
Serine/threonine-protein kinase PAK 3 OS=Homo sapiens GN=PAK3 PE=1 SV=1	1		0	0	0	0	0	0	0	0	0
Serine/threonine-protein phosphatase 2A 55 kDa regulatory subunit B delta isoform OS=Homo sapiens GN=PPP2R2D PE=2 SV=1	1		0	0	0	0	0	0	0	0	0
Serine/threonine-protein phosphatase 4 regulatory subunit 3A OS=Homo sapiens GN=PPP4R3A PE=1 SV=1	0.097		4	3	4	2	2	2	2	4	2
Serine/threonine-protein phosphatase PP1-alpha catalytic subunit OS=Homo sapiens GN=PPP1CA PE=1 SV=1	0.64		2	2	2	1	2	1	2	3	3
Serine/threonine-protein phosphatase PP1-beta catalytic subunit OS=Homo sapiens GN=PPP1CB PE=1 SV=3	0.54		4	1	4	3	3	3	3	4	3
Serum albumin OS=Homo sapiens GN=ALB PE=1 SV=2	0.78		2	3	2	2	0	2	1	0	0
SH3KBP1-binding protein 1 (Fragment) OS=Homo sapiens GN=SHKBP1 PE=1 SV=1	1		0	0	0	0	0	0	0	0	0
Signal transducer and activator of transcription 1-alpha/beta (Fragment) OS=Homo sapiens GN=STAT1 PE=1 SV=1	1		0	0	0	0	0	0	0	0	0
Single-stranded DNA-binding protein 4 (Fragment) OS=Homo sapiens GN=SSBP4 PE=1 SV=2	0.37		0	0	0	0	0	0	0	0	0
SNW domain-containing protein 1 OS=Homo sapiens GN=SNW1 PE=1 SV=1	0.71		12	9	12	28	47	26	27	48	38
SNW domain-containing protein 1 OS=Homo sapiens GN=SNW1 PE=1 SV=1	1		0	0	0	0	0	0	0	0	0
Sodium/potassium-transporting ATPase subunit alpha-4 OS=Homo sapiens GN=ATP1A4 PE=1 SV=3	1		0	0	0	0	0	0	0	0	0
sp|ALBU_BOVIN|	0.72		123	139	189	166	158	145	157	161	101
Splicing factor 1 (Fragment) OS=Homo sapiens GN=SF1 PE=1 SV=1	0.37		0	0	0	0	0	0	0	0	0
Splicing factor 3A subunit 1 OS=Homo sapiens GN=SF3A1 PE=1 SV=1	0.85		3	2	3	1	1	0	0	2	0
Splicing factor, proline- and glutamine-rich OS=Homo sapiens GN=SFPQ PE=1 SV=2	0.75		4	5	6	11	13	12	10	15	12
Src substrate cortactin OS=Homo sapiens GN=CTTN PE=1 SV=2	0.88		3	4	3	1	2	2	2	4	2
Stathmin OS=Homo sapiens GN=STMN1 PE=1 SV=3	0.2		4	4	4	1	2	1	1	1	2
STE20-like serine/threonine-protein kinase OS=Homo sapiens GN=SLK PE=1 SV=1	1		0	0	0	0	0	0	0	0	0
Stress-70 protein, mitochondrial (Fragment) OS=Homo sapiens GN=HSPA9 PE=1 SV=1	1		0	0	0	0	0	0	0	0	0
Stress-70 protein, mitochondrial (Fragment) OS=Homo sapiens GN=HSPA9 PE=1 SV=1	1		0	0	0	0	0	0	0	0	0
Stress-70 protein, mitochondrial OS=Homo sapiens GN=HSPA9 PE=1 SV=2	0.66		12	10	16	22	28	19	22	37	27
SWI/SNF complex subunit SMARCC1 OS=Homo sapiens GN=SMARCC1 PE=1 SV=3	0.42		0	4	4	3	6	2	2	5	2
SWI/SNF-related matrix-associated actin-dependent regulator of chromatin subfamily A member 5 OS=Homo sapiens GN=SMARCA5 PE=1 SV=1	0.85		10	11	11	8	26	7	7	25	7
SWI/SNF-related matrix-associated actin-dependent regulator of chromatin subfamily E member 1-related (Fragment) OS=Homo sapiens GN=HMG20B PE=1 SV=2	1		0	0	0	0	0	0	0	0	0
SWI/SNF-related matrix-associated actin-dependent regulator of chromatin subfamily E member 1-related OS=Homo sapiens GN=HMG20B PE=1 SV=1	0.8		0	0	0	0	3	0	0	2	0
Talin-1 OS=Homo sapiens GN=TLN1 PE=1 SV=3	0.56		32	37	44	2	17	4	5	13	8
Talin-2 OS=Homo sapiens GN=TLN2 PE=1 SV=4	1		0	0	0	0	0	0	0	0	0
Targeting protein for Xklp2 OS=Homo sapiens GN=TPX2 PE=1 SV=2	0.23		1	1	1	1	1	1	1	1	1
TATA-binding protein-associated factor 2N (Fragment) OS=Homo sapiens GN=TAF15 PE=1 SV=1	1		0	0	0	0	0	0	0	0	0
Transcription factor A, mitochondrial (Fragment) OS=Homo sapiens GN=TFAM PE=1 SV=1	1		0	0	0	0	0	0	0	0	0
Transcription factor A, mitochondrial OS=Homo sapiens GN=TFAM PE=1 SV=1	0.37		0	0	0	0	0	0	0	1	0
Transcription factor AP-2-alpha (Fragment) OS=Homo sapiens GN=TFAP2A PE=1 SV=1	1		0	0	0	0	0	0	0	0	0
Transcription factor AP-2-alpha OS=Homo sapiens GN=TFAP2A PE=1 SV=1	0.37		0	0	0	0	0	0	0	0	0
Transcription factor AP-2-alpha OS=Homo sapiens GN=TFAP2A PE=1 SV=1	0.8		0	0	0	3	7	5	4	6	5
Transcription factor AP-2-epsilon OS=Homo sapiens GN=TFAP2E PE=2 SV=1	1		0	0	0	0	0	0	0	0	0
Transcription factor BTF3 OS=Homo sapiens GN=BTF3 PE=1 SV=1	1		1	1	0	0	0	0	0	0	0
Transcription factor COE3 OS=Homo sapiens GN=EBF3 PE=1 SV=2	0.71		0	0	0	0	1	0	0	0	0
Transcription initiation factor TFIID subunit 2 (Fragment) OS=Homo sapiens GN=TAF2 PE=1 SV=1	0.95		1	1	0	1	0	0	0	0	0
Transcription initiation factor TFIID subunit 2 OS=Homo sapiens GN=TAF2 PE=1 SV=3	0.94		4	2	6	3	2	2	3	2	0
Transcription initiation factor TFIID subunit 9B OS=Homo sapiens GN=TAF9B PE=1 SV=1	0.43		0	0	0	0	3	0	0	3	1
Transcriptional enhancer factor TEF-1 OS=Homo sapiens GN=TEAD1 PE=1 SV=2	0.19		0	0	0	0	2	0	0	2	1
Transcriptional enhancer factor TEF-3 OS=Homo sapiens GN=TEAD4 PE=1 SV=3	0.14		0	0	0	0	1	0	0	1	0
Transcriptional enhancer factor TEF-5 OS=Homo sapiens GN=TEAD3 PE=1 SV=1	1		0	0	0	0	0	0	0	0	0
Transcriptional regulator ATRX (Fragment) OS=Homo sapiens GN=ATRX PE=1 SV=1	0.37		0	0	0	0	0	0	0	0	0
Transducin-like enhancer protein 1 OS=Homo sapiens GN=TLE1 PE=1 SV=2	0.47		1	0	0	2	3	3	1	6	4
Transformer-2 protein homolog beta (Fragment) OS=Homo sapiens GN=TRA2B PE=1 SV=1	0.77		0	0	0	0	0	0	0	0	0
Translin OS=Homo sapiens GN=TSN PE=1 SV=1	1		1	0	1	0	0	0	0	0	0
Translin OS=Homo sapiens GN=TSN PE=1 SV=1	1		0	0	0	0	0	0	0	0	0
Translin-associated protein X OS=Homo sapiens GN=TSNAX PE=1 SV=1	1		2	2	1	0	0	0	0	0	0
Trinucleotide repeat-containing gene 6A protein (Fragment) OS=Homo sapiens GN=TNRC6A PE=1 SV=1	1		0	0	0	0	0	0	0	0	0
Trinucleotide repeat-containing gene 6B protein OS=Homo sapiens GN=TNRC6B PE=1 SV=4	0.3		0	0	0	0	0	0	0	0	0
Trinucleotide repeat-containing gene 6C protein OS=Homo sapiens GN=TNRC6C PE=1 SV=3	1		0	0	0	0	0	0	0	0	0
Tubulin alpha-1B chain OS=Homo sapiens GN=TUBA1B PE=1 SV=1	0.67		0	2	4	0	5	1	0	5	0
Tubulin alpha-1C chain OS=Homo sapiens GN=TUBA1C PE=1 SV=1	0.8		0	0	1	0	3	0	0	2	0
Tubulin alpha-3C/D chain OS=Homo sapiens GN=TUBA3C PE=1 SV=3	1		0	0	0	0	0	0	0	0	0
Tubulin beta chain OS=Homo sapiens GN=TUBB PE=1 SV=2	0.78		1	0	0	0	3	0	0	2	1
Tubulin beta-2B chain OS=Homo sapiens GN=TUBB2B PE=1 SV=1	0.94		0	0	0	0	1	1	0	1	1
Tubulin beta-4B chain OS=Homo sapiens GN=TUBB4B PE=1 SV=1	0.94		1	1	2	2	4	2	2	2	2
Tubulin beta-6 chain OS=Homo sapiens GN=TUBB6 PE=1 SV=1	0.89		0	0	0	0	0	0	0	0	0
Twinfilin-2 OS=Homo sapiens GN=TWF2 PE=1 SV=2	0.75		1	0	0	0	0	0	0	0	0
Tyrosine-protein phosphatase non-receptor type 11 (Fragment) OS=Homo sapiens GN=PTPN11 PE=1 SV=1	1		0	0	0	0	0	0	0	0	0
Tyrosine-protein phosphatase non-receptor type 11 OS=Homo sapiens GN=PTPN11 PE=1 SV=2	0.81		16	18	19	2	5	1	1	4	4
Tyrosine-protein phosphatase non-receptor type OS=Homo sapiens GN=PTPN2 PE=1 SV=1	0.64		0	0	0	0	0	0	0	0	0
U2 snRNP-associated SURP motif-containing protein (Fragment) OS=Homo sapiens GN=U2SURP PE=1 SV=1	1		0	0	0	0	0	0	0	0	0
U3 small nucleolar RNA-associated protein 14 homolog C OS=Homo sapiens GN=UTP14C PE=1 SV=1	1		0	0	0	0	0	0	0	0	0
Ubiquitin carboxyl-terminal hydrolase isozyme L5 (Fragment) OS=Homo sapiens GN=UCHL5 PE=1 SV=1	1		0	0	0	0	0	0	0	0	0
Ubiquitin-associated protein 2-like OS=Homo sapiens GN=UBAP2L PE=1 SV=2	0.94		0	0	0	0	0	0	0	1	0
Uncharacterized protein (Fragment) OS=Homo sapiens PE=1 SV=1	1		0	0	0	0	0	0	0	0	0
Uncharacterized protein (Fragment) OS=Homo sapiens PE=4 SV=1	0.37		0	0	0	0	0	0	0	0	0
Uncharacterized protein (Fragment) OS=Homo sapiens PE=4 SV=1	0.37		0	0	0	0	0	0	0	0	0
Uncharacterized protein (Fragment) OS=Homo sapiens PE=4 SV=2	1		0	0	0	0	0	0	0	0	0
Uncharacterized protein OS=Homo sapiens PE=1 SV=1	1		0	0	0	0	0	0	0	0	0
UPF0461 protein C5orf24 (Fragment) OS=Homo sapiens GN=C5orf24 PE=1 SV=1	1		0	0	0	0	0	0	0	0	0
UPF0461 protein C5orf24 OS=Homo sapiens GN=C5orf24 PE=1 SV=1	0.64		0	0	0	0	1	0	0	1	0
UPF0544 protein C5orf45 OS=Homo sapiens GN=C5orf45 PE=2 SV=2	0.8		1	1	0	1	3	1	1	1	1
Valine--tRNA ligase (Fragment) OS=Homo sapiens GN=VARS PE=1 SV=1	1		0	0	0	0	0	0	0	0	0
Valine--tRNA ligase OS=Homo sapiens GN=VARS PE=1 SV=4	1		0	0	0	0	0	0	0	0	0
Very-long-chain enoyl-CoA reductase OS=Homo sapiens GN=TECR PE=1 SV=1	0.75		0	0	0	0	1	0	0	0	1
Very-long-chain enoyl-CoA reductase OS=Homo sapiens GN=TECR PE=1 SV=1	1		0	0	0	0	0	0	0	0	0
Vigilin (Fragment) OS=Homo sapiens GN=HDLBP PE=1 SV=1	1		0	0	0	0	0	0	0	0	0
Vimentin OS=Homo sapiens GN=VIM PE=1 SV=4	0.69		52	58	65	31	32	31	27	36	29
WD repeat-containing protein 46 (Fragment) OS=Homo sapiens GN=WDR46 PE=1 SV=1	0.37		0	0	0	0	0	0	0	0	0
WD repeat-containing protein 46 OS=Homo sapiens GN=WDR46 PE=1 SV=3	0.6		1	3	2	1	2	0	0	3	2
Y-box-binding protein 3 OS=Homo sapiens GN=YBX3 PE=1 SV=4	0.28		1	1	1	0	2	0	0	1	0
YLP motif-containing protein 1 (Fragment) OS=Homo sapiens GN=YLPM1 PE=1 SV=1	1		0	0	0	0	0	0	0	0	0
Zinc finger CCCH-type antiviral protein 1 OS=Homo sapiens GN=ZC3HAV1 PE=1 SV=1	0.9		0	0	0	0	0	0	0	0	0
Zinc finger CCCH-type antiviral protein 1 OS=Homo sapiens GN=ZC3HAV1 PE=1 SV=3	0.66		1	1	1	0	1	0	0	1	0
Zinc finger MIZ domain-containing protein 1 OS=Homo sapiens GN=ZMIZ1 PE=1 SV=3	0.76		0	0	0	0	3	0	0	0	0
Zinc finger protein 121 OS=Homo sapiens GN=ZNF121 PE=3 SV=2	1		0	0	0	0	0	0	0	0	0
Zinc finger protein 280C OS=Homo sapiens GN=ZNF280C PE=1 SV=1	0.79		3	1	5	3	12	4	2	14	8
Zinc finger protein 331 OS=Homo sapiens GN=ZNF331 PE=1 SV=1	1		0	0	0	0	0	0	0	0	0
Zinc finger protein 384 (Fragment) OS=Homo sapiens GN=ZNF384 PE=1 SV=3	1		0	0	0	0	0	0	0	0	0
Zinc finger protein 42 homolog OS=Homo sapiens GN=ZFP42 PE=1 SV=2	1		0	0	0	0	0	0	0	0	0
Zinc finger protein 471 OS=Homo sapiens GN=ZNF471 PE=2 SV=1	0.37		0	0	0	0	0	0	0	0	0
Zinc finger protein 527 OS=Homo sapiens GN=ZNF527 PE=2 SV=2	1		0	0	0	0	0	0	0	0	0
Zinc finger protein 546 OS=Homo sapiens GN=ZNF546 PE=2 SV=2	1		0	0	0	0	0	0	0	0	0
Zinc finger protein 563 OS=Homo sapiens GN=ZNF563 PE=2 SV=1	1		0	0	0	0	0	0	0	0	0
Zinc finger protein 568 (Fragment) OS=Homo sapiens GN=ZNF568 PE=4 SV=1	0.37		0	0	0	0	0	0	0	0	0
Zinc finger protein 571 OS=Homo sapiens GN=ZNF571 PE=2 SV=3	1		0	0	0	0	0	0	0	0	0
Zinc finger protein 700 OS=Homo sapiens GN=ZNF700 PE=2 SV=1	1		0	0	0	0	0	0	0	0	0
Zinc finger protein 717 OS=Homo sapiens GN=ZNF717 PE=2 SV=2	1		0	0	0	0	0	0	0	0	0
Zinc finger protein 82 homolog OS=Homo sapiens GN=ZFP82 PE=2 SV=1	1		0	0	0	0	0	0	0	0	0
Zinc finger protein with KRAB and SCAN domains 1 OS=Homo sapiens GN=ZKSCAN1 PE=1 SV=3	1		0	0	0	0	0	0	0	0	0
Zinc fingers and homeoboxes protein 3 (Fragment) OS=Homo sapiens GN=ZHX3 PE=1 SV=1	1		0	0	0	0	0	0	0	0	0
Zinc fingers and homeoboxes protein 3 OS=Homo sapiens GN=ZHX3 PE=1 SV=3	0.44		0	0	0	1	3	2	1	4	1
10 kDa heat shock protein, mitochondrial OS=Homo sapiens GN=HSPE1 PE=1 SV=2	0.68		0	0	0	3	8	3	2	7	5
182 kDa tankyrase-1-binding protein OS=Homo sapiens GN=TNKS1BP1 PE=1 SV=4	1		4	3	3	0	0	0	0	0	0
2,4-dienoyl-CoA reductase, mitochondrial (Fragment) OS=Homo sapiens GN=DECR1 PE=1 SV=1	1		0	0	0	0	0	0	0	0	0
26S protease regulatory subunit 10B OS=Homo sapiens GN=PSMC6 PE=1 SV=1	1		0	1	0	0	0	0	0	0	0
26S protease regulatory subunit 6A OS=Homo sapiens GN=PSMC3 PE=1 SV=3	1		3	1	3	0	0	0	0	0	0
26S protease regulatory subunit 7 OS=Homo sapiens GN=PSMC2 PE=1 SV=3	1		1	0	0	0	0	0	0	0	0
26S proteasome non-ATPase regulatory subunit 12 OS=Homo sapiens GN=PSMD12 PE=1 SV=3	1		1	1	0	0	0	0	0	0	0
26S proteasome non-ATPase regulatory subunit 14 OS=Homo sapiens GN=PSMD14 PE=1 SV=1	1		0	1	0	0	0	0	0	0	0
26S proteasome non-ATPase regulatory subunit 3 OS=Homo sapiens GN=PSMD3 PE=1 SV=2	0.12		3	4	6	0	0	0	0	2	1
26S proteasome non-ATPase regulatory subunit 6 (Fragment) OS=Homo sapiens GN=PSMD6 PE=1 SV=1	0.37		1	1	0	0	0	0	0	1	0
28 kDa heat- and acid-stable phosphoprotein OS=Homo sapiens GN=PDAP1 PE=1 SV=1	0.68		10	10	12	7	9	8	6	9	9
28S ribosomal protein S12, mitochondrial OS=Homo sapiens GN=MRPS12 PE=1 SV=1	0.37		0	0	0	0	0	0	0	1	0
28S ribosomal protein S17, mitochondrial OS=Homo sapiens GN=MRPS17 PE=1 SV=1	0.66		0	1	1	0	1	0	0	2	0
28S ribosomal protein S18b, mitochondrial OS=Homo sapiens GN=MRPS18B PE=1 SV=1	0.53		0	0	0	0	3	0	0	1	0
28S ribosomal protein S2, mitochondrial OS=Homo sapiens GN=MRPS2 PE=1 SV=1	0.12		1	1	2	0	0	0	2	1	1
28S ribosomal protein S23, mitochondrial OS=Homo sapiens GN=MRPS23 PE=1 SV=2	0.24		1	0	2	1	2	2	1	1	1
28S ribosomal protein S24, mitochondrial OS=Homo sapiens GN=MRPS24 PE=1 SV=1	0.27		0	1	0	0	1	0	0	2	1
28S ribosomal protein S31, mitochondrial OS=Homo sapiens GN=MRPS31 PE=1 SV=3	0.37		0	0	0	0	1	0	0	0	0
28S ribosomal protein S34, mitochondrial OS=Homo sapiens GN=MRPS34 PE=1 SV=2	0.58		0	0	0	1	2	1	1	2	1
28S ribosomal protein S35, mitochondrial OS=Homo sapiens GN=MRPS35 PE=1 SV=1	0.37		0	1	0	0	1	0	0	0	0
28S ribosomal protein S5, mitochondrial OS=Homo sapiens GN=MRPS5 PE=1 SV=2	0.75		0	0	1	0	1	0	0	0	1
28S ribosomal protein S9, mitochondrial OS=Homo sapiens GN=MRPS9 PE=1 SV=2	0.84		0	1	1	1	3	0	1	2	1
39S ribosomal protein L11, mitochondrial OS=Homo sapiens GN=MRPL11 PE=1 SV=1	0.64		1	1	1	0	2	0	0	1	0
39S ribosomal protein L19, mitochondrial OS=Homo sapiens GN=MRPL19 PE=1 SV=2	0.13		0	0	0	0	0	0	1	0	1
39S ribosomal protein L3, mitochondrial OS=Homo sapiens GN=MRPL3 PE=1 SV=1	0.37		0	0	0	0	0	0	0	1	0
39S ribosomal protein L39, mitochondrial OS=Homo sapiens GN=MRPL39 PE=1 SV=3	0.66		0	0	0	0	1	0	0	2	0
39S ribosomal protein L45, mitochondrial OS=Homo sapiens GN=MRPL45 PE=1 SV=2	0.37		0	0	0	0	0	0	0	2	0
39S ribosomal protein L46, mitochondrial OS=Homo sapiens GN=MRPL46 PE=1 SV=1	0.37		0	0	0	0	0	0	0	1	0
39S ribosomal protein L48, mitochondrial OS=Homo sapiens GN=MRPL48 PE=1 SV=2	0.37		0	0	0	0	1	0	0	0	0
39S ribosomal protein L50, mitochondrial OS=Homo sapiens GN=MRPL50 PE=1 SV=2	1		0	0	1	0	0	0	0	0	0
3-beta-hydroxysteroid-Delta(8),Delta(7)-isomerase OS=Homo sapiens GN=EBP PE=1 SV=3	1		0	1	0	0	0	0	0	0	0
3-hydroxyacyl-CoA dehydrogenase type-2 OS=Homo sapiens GN=HSD17B10 PE=1 SV=3	0.92		0	0	0	0	4	2	0	6	2
40S ribosomal protein S11 OS=Homo sapiens GN=RPS11 PE=1 SV=3	0.5		8	7	9	9	10	8	7	10	8
40S ribosomal protein S12 OS=Homo sapiens GN=RPS12 PE=1 SV=3	0.5		7	8	8	6	10	6	4	11	8
40S ribosomal protein S13 OS=Homo sapiens GN=RPS13 PE=1 SV=2	0.7		1	2	3	1	4	0	0	8	1
40S ribosomal protein S15 OS=Homo sapiens GN=RPS15 PE=1 SV=2	0.4		0	2	1	1	2	1	0	0	2
40S ribosomal protein S16 OS=Homo sapiens GN=RPS16 PE=1 SV=2	0.95		4	9	10	5	7	4	6	7	3
40S ribosomal protein S17 OS=Homo sapiens GN=RPS17 PE=1 SV=2	0.9		1	2	5	0	3	2	0	5	2
40S ribosomal protein S18 OS=Homo sapiens GN=RPS18 PE=1 SV=3	0.92		2	7	7	0	5	2	0	4	3
40S ribosomal protein S19 OS=Homo sapiens GN=RPS19 PE=1 SV=2	0.8		1	3	4	0	2	0	0	3	0
40S ribosomal protein S2 OS=Homo sapiens GN=RPS2 PE=1 SV=2	0.46		4	6	7	7	10	6	6	9	6
40S ribosomal protein S23 OS=Homo sapiens GN=RPS23 PE=1 SV=3	0.8		4	3	3	4	3	3	3	3	4
40S ribosomal protein S25 OS=Homo sapiens GN=RPS25 PE=1 SV=1	0.48		1	3	3	2	3	2	2	3	1
40S ribosomal protein S26 OS=Homo sapiens GN=RPS26 PE=1 SV=3	0.41		2	4	5	2	5	3	3	5	4
40S ribosomal protein S27 OS=Homo sapiens GN=RPS27 PE=1 SV=3	0.96		1	2	2	2	3	2	2	2	3
40S ribosomal protein S28 OS=Homo sapiens GN=RPS28 PE=1 SV=1	0.42		2	2	2	1	2	1	1	2	0
40S ribosomal protein S29 OS=Homo sapiens GN=RPS29 PE=1 SV=2	0.83		1	1	1	1	1	1	1	1	1
40S ribosomal protein S30 OS=Homo sapiens GN=FAU PE=1 SV=1	0.48		6	6	5	4	3	3	6	4	5
40S ribosomal protein S3a OS=Homo sapiens GN=RPS3A PE=1 SV=2	0.83		17	17	14	5	12	2	3	11	7
40S ribosomal protein S5 OS=Homo sapiens GN=RPS5 PE=1 SV=4	0.89		0	4	4	1	5	2	2	6	1
40S ribosomal protein S6 OS=Homo sapiens GN=RPS6 PE=1 SV=1	0.59		12	13	13	7	11	7	4	9	11
40S ribosomal protein S7 OS=Homo sapiens GN=RPS7 PE=1 SV=1	0.83		3	7	8	1	10	1	1	8	4
40S ribosomal protein S8 OS=Homo sapiens GN=RPS8 PE=1 SV=2	0.68		11	13	16	10	12	5	8	11	13
40S ribosomal protein S9 OS=Homo sapiens GN=RPS9 PE=1 SV=3	0.93		5	6	10	3	8	6	4	8	6
5-azacytidine-induced protein 2 OS=Homo sapiens GN=AZI2 PE=1 SV=1	0.75		0	0	0	0	1	0	0	0	1
60 kDa heat shock protein, mitochondrial OS=Homo sapiens GN=HSPD1 PE=1 SV=2	0.48		3	4	4	6	5	4	3	3	6
60S acidic ribosomal protein P0 OS=Homo sapiens GN=RPLP0 PE=1 SV=1	0.12		7	10	11	5	10	5	6	11	10
60S acidic ribosomal protein P1 OS=Homo sapiens GN=RPLP1 PE=1 SV=1	0.37		0	0	1	0	0	0	0	1	0
60S acidic ribosomal protein P2 OS=Homo sapiens GN=RPLP2 PE=1 SV=1	0.39		7	9	11	2	6	3	1	7	2
60S ribosomal protein L10a OS=Homo sapiens GN=RPL10A PE=1 SV=2	0.63		11	14	15	6	7	5	4	7	7
60S ribosomal protein L12 OS=Homo sapiens GN=RPL12 PE=1 SV=1	0.78		5	4	4	5	5	4	4	7	4
60S ribosomal protein L13 OS=Homo sapiens GN=RPL13 PE=1 SV=4	0.89		9	11	13	6	7	4	4	9	7
60S ribosomal protein L13a (Fragment) OS=Homo sapiens GN=RPL13A PE=1 SV=2	0.44		3	5	6	3	5	4	3	5	3
60S ribosomal protein L14 OS=Homo sapiens GN=RPL14 PE=1 SV=4	0.45		4	7	5	5	4	3	3	4	3
60S ribosomal protein L15 OS=Homo sapiens GN=RPL15 PE=1 SV=2	1		6	6	6	4	7	3	2	8	6
60S ribosomal protein L18 (Fragment) OS=Homo sapiens GN=RPL18 PE=1 SV=1	0.93		10	14	10	6	11	9	7	12	10
60S ribosomal protein L18a OS=Homo sapiens GN=RPL18A PE=1 SV=2	0.2		10	13	12	4	8	3	5	8	6
60S ribosomal protein L19 OS=Homo sapiens GN=RPL19 PE=1 SV=1	0.64		4	5	6	1	4	3	3	5	2
60S ribosomal protein L21 OS=Homo sapiens GN=RPL21 PE=1 SV=2	0.77		5	8	7	3	5	3	1	4	6
60S ribosomal protein L22 OS=Homo sapiens GN=RPL22 PE=1 SV=2	0.96		1	2	3	3	2	1	2	3	2
60S ribosomal protein L22-like 1 OS=Homo sapiens GN=RPL22L1 PE=1 SV=2	0.37		0	0	0	0	1	0	0	0	0
60S ribosomal protein L23 OS=Homo sapiens GN=RPL23 PE=1 SV=1	0.74		7	9	9	7	8	6	8	10	7
60S ribosomal protein L23a OS=Homo sapiens GN=RPL23A PE=1 SV=1	0.3		6	9	10	3	9	4	3	11	9
60S ribosomal protein L24 OS=Homo sapiens GN=RPL24 PE=1 SV=1	0.74		9	7	9	6	7	6	6	6	6
60S ribosomal protein L27 OS=Homo sapiens GN=RPL27 PE=1 SV=2	0.66		9	11	9	6	6	6	2	10	8
60S ribosomal protein L27a OS=Homo sapiens GN=RPL27A PE=1 SV=2	0.97		7	8	8	9	9	6	9	8	8
60S ribosomal protein L29 OS=Homo sapiens GN=RPL29 PE=1 SV=2	0.37		4	4	4	1	3	1	1	3	2
60S ribosomal protein L3 OS=Homo sapiens GN=RPL3 PE=1 SV=2	0.54		13	17	17	8	12	8	5	15	10
60S ribosomal protein L30 OS=Homo sapiens GN=RPL30 PE=1 SV=2	0.19		9	8	10	2	6	3	2	4	3
60S ribosomal protein L31 OS=Homo sapiens GN=RPL31 PE=1 SV=1	0.78		1	2	3	1	3	1	1	3	1
60S ribosomal protein L32 OS=Homo sapiens GN=RPL32 PE=1 SV=2	0.64		5	6	6	3	3	2	2	6	3
60S ribosomal protein L34 OS=Homo sapiens GN=RPL34 PE=1 SV=3	0.83		3	4	4	2	2	2	2	2	3
60S ribosomal protein L35 OS=Homo sapiens GN=RPL35 PE=1 SV=2	0.52		3	5	5	4	3	4	3	4	3
60S ribosomal protein L35a OS=Homo sapiens GN=RPL35A PE=1 SV=2	0.85		3	3	3	2	3	1	1	3	3
60S ribosomal protein L36 OS=Homo sapiens GN=RPL36 PE=1 SV=3	0.76		5	6	5	2	5	3	3	5	3
60S ribosomal protein L36a OS=Homo sapiens GN=RPL36A PE=1 SV=2	0.93		4	4	5	3	3	3	3	3	4
60S ribosomal protein L37a OS=Homo sapiens GN=RPL37A PE=1 SV=2	0.91		2	3	3	3	3	4	4	3	3
60S ribosomal protein L38 OS=Homo sapiens GN=RPL38 PE=1 SV=2	0.63		1	6	6	3	4	1	2	4	1
60S ribosomal protein L39 OS=Homo sapiens GN=RPL39 PE=1 SV=2	0.47		1	1	2	2	1	1	1	1	1
60S ribosomal protein L4 OS=Homo sapiens GN=RPL4 PE=1 SV=5	0.84		16	23	25	9	22	10	7	25	15
60S ribosomal protein L5 OS=Homo sapiens GN=RPL5 PE=1 SV=3	0.28		15	20	17	5	10	6	6	11	9
60S ribosomal protein L6 OS=Homo sapiens GN=RPL6 PE=1 SV=3	0.97		15	21	19	8	10	8	7	11	11
60S ribosomal protein L7 OS=Homo sapiens GN=RPL7 PE=1 SV=1	0.95		13	16	19	6	15	4	4	11	10
60S ribosomal protein L7a OS=Homo sapiens GN=RPL7A PE=1 SV=2	0.56		18	25	25	13	20	13	9	19	18
60S ribosomal protein L7-like 1 OS=Homo sapiens GN=RPL7L1 PE=1 SV=1	0.28		1	1	2	1	1	0	1	1	2
60S ribosomal protein L9 OS=Homo sapiens GN=RPL9 PE=1 SV=1	0.69		1	2	4	0	4	1	0	4	0
60S ribosome subunit biogenesis protein NIP7 homolog OS=Homo sapiens GN=NIP7 PE=1 SV=1	0.37		0	2	2	0	0	0	0	1	0
78 kDa glucose-regulated protein OS=Homo sapiens GN=HSPA5 PE=1 SV=2	0.86		19	17	22	26	34	21	22	41	22
7SK snRNA methylphosphate capping enzyme OS=Homo sapiens GN=MEPCE PE=1 SV=1	0.42		2	2	2	3	5	4	5	6	5
Acetyl-CoA acetyltransferase, mitochondrial OS=Homo sapiens GN=ACAT1 PE=1 SV=1	1		0	0	0	0	0	0	0	0	0
Acidic leucine-rich nuclear phosphoprotein 32 family member E OS=Homo sapiens GN=ANP32E PE=1 SV=1	1		1	1	1	0	0	0	0	0	0
Actin-binding protein anillin OS=Homo sapiens GN=ANLN PE=1 SV=2	0.64		3	2	1	2	9	2	2	7	2
Actin-like protein 6A OS=Homo sapiens GN=ACTL6A PE=1 SV=1	0.87		2	1	0	4	9	2	2	9	6
Actin-related protein 2/3 complex subunit 2 OS=Homo sapiens GN=ARPC2 PE=1 SV=1	1		1	0	0	0	0	0	0	0	0
Actin-related protein 2/3 complex subunit 3 OS=Homo sapiens GN=ARPC3 PE=1 SV=3	0.98		2	0	1	0	1	0	0	1	0
Actin-related protein 5 OS=Homo sapiens GN=ACTR5 PE=1 SV=2	0.83		0	0	0	0	4	0	0	3	0
Actin-related protein 8 OS=Homo sapiens GN=ACTR8 PE=1 SV=2	0.99		0	0	0	0	6	0	0	3	2
Activated RNA polymerase II transcriptional coactivator p15 OS=Homo sapiens GN=SUB1 PE=1 SV=3	0.74		3	3	4	0	3	0	0	3	1
Activating signal cointegrator 1 complex subunit 3 OS=Homo sapiens GN=ASCC3 PE=1 SV=3	0.98		1	3	2	0	1	0	0	1	0
Activating signal cointegrator 1 OS=Homo sapiens GN=TRIP4 PE=1 SV=4	1		0	1	2	0	0	0	0	0	0
Activator of 90 kDa heat shock protein ATPase homolog 1 OS=Homo sapiens GN=AHSA1 PE=1 SV=1	0.51		7	6	5	1	2	2	0	4	1
Active regulator of SIRT1 OS=Homo sapiens GN=RPS19BP1 PE=1 SV=1	0.22		2	1	1	2	1	2	1	0	1
Activity-dependent neuroprotector homeobox protein OS=Homo sapiens GN=ADNP PE=1 SV=1	0.74		11	14	12	17	36	19	17	37	22
Acyl-coenzyme A thioesterase 1 OS=Homo sapiens GN=ACOT1 PE=1 SV=1	0.46		0	0	0	6	16	10	11	17	11
Acyl-protein thioesterase 2 OS=Homo sapiens GN=LYPLA2 PE=1 SV=1	0.64		2	1	3	1	3	2	1	3	2
Adaptin ear-binding coat-associated protein 1 OS=Homo sapiens GN=NECAP1 PE=1 SV=2	0.87		0	0	0	0	2	0	0	0	1
Adenosylhomocysteinase 2 OS=Homo sapiens GN=AHCYL1 PE=1 SV=2	0.8		7	1	6	0	2	0	0	3	0
ADP-ribosylation factor 3 OS=Homo sapiens GN=ARF3 PE=1 SV=2	0.39		0	2	0	1	4	2	1	5	1
ADP-ribosylation factor 4 OS=Homo sapiens GN=ARF4 PE=1 SV=3	0.69		0	0	1	0	2	1	1	2	1
ADP-ribosylation factor-like protein 3 OS=Homo sapiens GN=ARL3 PE=1 SV=2	1		1	1	1	0	0	0	0	0	0
ADP-sugar pyrophosphatase OS=Homo sapiens GN=NUDT5 PE=1 SV=1	1		1	4	3	0	0	0	0	0	0
AF4/FMR2 family member 4 OS=Homo sapiens GN=AFF4 PE=1 SV=1	0.97		5	7	6	2	16	1	1	12	5
A-kinase anchor protein 8 OS=Homo sapiens GN=AKAP8 PE=1 SV=1	0.12		0	0	0	0	0	0	1	2	0
A-kinase anchor protein 8-like OS=Homo sapiens GN=AKAP8L PE=1 SV=3	1		0	0	0	1	2	2	1	3	2
Alpha-1,3/1,6-mannosyltransferase ALG2 OS=Homo sapiens GN=ALG2 PE=1 SV=1	0.37		0	0	0	0	0	0	0	1	0
Alpha-actinin-4 OS=Homo sapiens GN=ACTN4 PE=1 SV=2	1		0	1	1	0	0	0	0	0	0
Alpha-centractin OS=Homo sapiens GN=ACTR1A PE=1 SV=1	1		3	2	2	0	0	0	0	0	0
Alpha-enolase OS=Homo sapiens GN=ENO1 PE=1 SV=2	0.2		5	6	8	6	6	4	2	7	4
Alpha-globin transcription factor CP2 OS=Homo sapiens GN=TFCP2 PE=1 SV=2	0.32		1	1	4	0	4	2	1	6	3
Alpha-taxilin OS=Homo sapiens GN=TXLNA PE=1 SV=3	0.9		2	3	5	0	5	0	0	3	1
Alternative protein ASNSD1 OS=Homo sapiens GN=ASNSD1 PE=1 SV=1	1		2	1	3	0	0	0	0	0	0
Aminoacyl tRNA synthase complex-interacting multifunctional protein 2 OS=Homo sapiens GN=AIMP2 PE=1 SV=2	0.37		0	0	0	0	0	0	0	1	0
Amino-terminal enhancer of split OS=Homo sapiens GN=AES PE=1 SV=4	0.83		0	0	0	1	1	1	1	1	1
AN1-type zinc finger protein 6 (Fragment) OS=Homo sapiens GN=ZFAND6 PE=1 SV=1	1		0	1	1	0	0	0	0	0	0
Anaphase-promoting complex subunit 1 OS=Homo sapiens GN=ANAPC1 PE=1 SV=1	1		1	1	1	0	0	0	0	0	0
Anaphase-promoting complex subunit 10 OS=Homo sapiens GN=ANAPC10 PE=1 SV=1	0.98		0	0	0	0	1	0	0	1	0
Ankyrin repeat and SAM domain-containing protein 1A OS=Homo sapiens GN=ANKS1A PE=1 SV=4	1		2	1	0	0	0	0	0	0	0
Ankyrin repeat domain-containing protein 11 OS=Homo sapiens GN=ANKRD11 PE=1 SV=3	1		0	1	0	0	0	0	0	0	0
Ankyrin repeat domain-containing protein 17 (Fragment) OS=Homo sapiens GN=ANKRD17 PE=1 SV=1	0.38		4	2	4	3	6	4	1	5	3
Ankyrin-3 OS=Homo sapiens GN=ANK3 PE=1 SV=3	1		1	1	1	0	0	0	0	0	0
Antigen KI-67 OS=Homo sapiens GN=MKI67 PE=1 SV=2	0.58		6	6	7	7	17	2	2	14	6
AP2-associated protein kinase 1 (Fragment) OS=Homo sapiens GN=AAK1 PE=1 SV=5	0.98		2	1	1	0	1	0	0	1	0
AP-3 complex subunit mu-1 OS=Homo sapiens GN=AP3M1 PE=1 SV=1	0.33		0	1	1	1	2	1	0	3	0
AP-3 complex subunit sigma-1 OS=Homo sapiens GN=AP3S1 PE=1 SV=1	0.68		4	2	3	0	4	2	0	3	2
Arfaptin-2 OS=Homo sapiens GN=ARFIP2 PE=1 SV=1	1		1	0	0	0	0	0	0	0	0
Arginine and glutamate-rich protein 1 OS=Homo sapiens GN=ARGLU1 PE=1 SV=1	0.83		5	5	6	5	3	3	6	4	3
Arginine/serine-rich protein PNISR OS=Homo sapiens GN=PNISR PE=1 SV=2	0.84		4	1	1	1	4	0	1	3	0
Arginine--tRNA ligase, cytoplasmic OS=Homo sapiens GN=RARS PE=1 SV=2	1		3	3	3	0	0	0	0	0	0
Aryl hydrocarbon receptor OS=Homo sapiens GN=AHR PE=1 SV=2	0.98		0	0	0	0	3	0	0	3	0
Asparagine--tRNA ligase, cytoplasmic OS=Homo sapiens GN=NARS PE=1 SV=1	1		4	3	4	0	0	0	0	0	0
Aspartate--tRNA ligase, cytoplasmic OS=Homo sapiens GN=DARS PE=1 SV=2	0.77		1	2	2	1	1	0	0	1	2
Ataxin-1-like OS=Homo sapiens GN=ATXN1L PE=1 SV=1	0.27		0	0	0	1	3	1	1	2	1
Ataxin-7-like protein 1 OS=Homo sapiens GN=ATXN7L1 PE=1 SV=1	0.37		0	0	0	0	0	0	0	1	0
AT-hook DNA-binding motif-containing protein 1 OS=Homo sapiens GN=AHDC1 PE=1 SV=1	0.69		0	0	0	0	4	1	0	4	0
ATP synthase subunit a OS=Homo sapiens GN=MT-ATP6 PE=1 SV=1	0.73		0	1	1	1	0	0	1	1	0
ATP synthase subunit alpha, mitochondrial OS=Homo sapiens GN=ATP5A1 PE=1 SV=1	0.38		1	1	3	4	7	3	2	8	4
ATP synthase subunit e, mitochondrial OS=Homo sapiens GN=ATP5I PE=1 SV=2	1		0	1	1	0	0	0	0	0	0
ATP-binding cassette sub-family D member 3 OS=Homo sapiens GN=ABCD3 PE=1 SV=1	0.66		3	3	3	0	4	1	1	2	0
ATP-binding cassette sub-family E member 1 OS=Homo sapiens GN=ABCE1 PE=1 SV=1	1		0	1	0	0	0	0	0	0	0
ATP-dependent Clp protease ATP-binding subunit clpX-like, mitochondrial OS=Homo sapiens GN=CLPX PE=1 SV=2	0.37		0	0	0	0	0	0	0	2	0
ATP-dependent DNA helicase Q1 OS=Homo sapiens GN=RECQL PE=1 SV=3	0.98		1	1	2	0	1	0	0	1	0
ATP-dependent DNA helicase Q5 OS=Homo sapiens GN=RECQL5 PE=1 SV=2	0.82		0	0	0	0	4	1	0	2	2
ATP-dependent RNA helicase A OS=Homo sapiens GN=DHX9 PE=1 SV=4	0.51		18	30	35	29	41	27	18	43	37
ATP-dependent RNA helicase DDX1 OS=Homo sapiens GN=DDX1 PE=1 SV=2	0.48		3	4	4	0	3	1	1	4	1
ATP-dependent RNA helicase DDX18 OS=Homo sapiens GN=DDX18 PE=1 SV=2	0.87		4	7	8	4	5	2	3	7	3
ATP-dependent RNA helicase DDX19A (Fragment) OS=Homo sapiens GN=DDX19A PE=1 SV=1	1		0	0	1	0	0	0	0	0	0
ATP-dependent RNA helicase DDX24 OS=Homo sapiens GN=DDX24 PE=1 SV=1	0.27		3	3	2	0	1	0	0	2	1
ATP-dependent RNA helicase DDX42 OS=Homo sapiens GN=DDX42 PE=1 SV=1	0.68		16	16	21	9	21	8	4	24	12
ATP-dependent RNA helicase DDX50 OS=Homo sapiens GN=DDX50 PE=1 SV=1	0.94		2	3	4	1	1	0	0	2	1
ATP-dependent RNA helicase DHX29 OS=Homo sapiens GN=DHX29 PE=1 SV=2	0.48		8	10	14	0	1	1	0	2	0
ATP-dependent RNA helicase DHX8 OS=Homo sapiens GN=DHX8 PE=1 SV=1	0.93		0	3	5	0	6	1	1	4	1
AT-rich interactive domain-containing protein 3A OS=Homo sapiens GN=ARID3A PE=1 SV=2	0.75		1	1	0	5	8	4	5	13	3
AT-rich interactive domain-containing protein 5B OS=Homo sapiens GN=ARID5B PE=1 SV=3	0.16		0	0	0	0	1	0	2	4	0
Atrophin-1 OS=Homo sapiens GN=ATN1 PE=1 SV=3	0.37		0	0	0	0	0	0	0	1	0
Aurora kinase A OS=Homo sapiens GN=AURKA PE=1 SV=2	0.9		0	0	0	1	5	2	1	4	3
Baculoviral IAP repeat-containing protein 6 OS=Homo sapiens GN=BIRC6 PE=1 SV=2	0.37		0	0	0	0	1	0	0	0	0
BAG family molecular chaperone regulator 3 OS=Homo sapiens GN=BAG3 PE=1 SV=3	0.92		1	2	1	0	8	0	0	8	1
BAG family molecular chaperone regulator 4 OS=Homo sapiens GN=BAG4 PE=1 SV=1	0.98		0	0	0	0	3	0	0	3	0
BAH and coiled-coil domain-containing protein 1 OS=Homo sapiens GN=BAHCC1 PE=1 SV=3	0.86		0	0	0	0	3	0	0	4	0
Barrier-to-autointegration factor OS=Homo sapiens GN=BANF1 PE=1 SV=1	0.8		0	0	0	0	2	0	0	3	0
B-cell CLL/lymphoma 9 protein OS=Homo sapiens GN=BCL9 PE=1 SV=4	0.44		1	0	0	6	15	5	5	14	5
BCL-6 corepressor OS=Homo sapiens GN=BCOR PE=1 SV=1	0.37		1	2	1	43	68	55	30	77	54
BEN domain-containing protein 3 OS=Homo sapiens GN=BEND3 PE=1 SV=1	0.37		0	0	0	0	1	0	0	0	0
Beta-2-glycoprotein 1 OS=Homo sapiens GN=APOH PE=1 SV=3	0.71		1	2	3	3	0	3	3	1	1
Beta-adrenergic receptor kinase 1 OS=Homo sapiens GN=ADRBK1 PE=1 SV=2	1		0	1	2	0	0	0	0	0	0
Bifunctional glutamate/proline--tRNA ligase OS=Homo sapiens GN=EPRS PE=1 SV=5	0.56		6	9	11	0	1	1	0	4	1
Biorientation of chromosomes in cell division protein 1-like 1 OS=Homo sapiens GN=BOD1L1 PE=1 SV=2	1		2	6	4	0	0	0	0	0	0
Biotin--protein ligase OS=Homo sapiens GN=HLCS PE=1 SV=1	0.61		1	1	1	0	2	0	0	2	1
Bis(5'-nucleosyl)-tetraphosphatase [asymmetrical] OS=Homo sapiens GN=NUDT2 PE=1 SV=3	1		1	1	1	0	0	0	0	0	0
Bloom syndrome protein OS=Homo sapiens GN=BLM PE=1 SV=1	0.9		4	3	6	5	16	0	1	15	4
BMP-2-inducible protein kinase OS=Homo sapiens GN=BMP2K PE=1 SV=2	0.84		0	0	0	0	5	1	0	3	2
BolA-like protein 2 OS=Homo sapiens GN=BOLA2 PE=1 SV=1	0.37		1	2	2	1	0	0	0	0	0
Borealin OS=Homo sapiens GN=CDCA8 PE=1 SV=2	0.81		1	0	1	0	4	0	0	4	1
Brain-specific angiogenesis inhibitor 1-associated protein 2-like protein 1 OS=Homo sapiens GN=BAIAP2L1 PE=1 SV=2	0.75		0	0	0	0	1	0	0	0	1
BRCA1-associated protein OS=Homo sapiens GN=BRAP PE=1 SV=2	0.98		5	2	5	0	2	0	0	2	0
BRCA2 and CDKN1A-interacting protein OS=Homo sapiens GN=BCCIP PE=1 SV=1	0.94		1	2	2	1	0	0	1	0	0
Breast cancer type 2 susceptibility protein OS=Homo sapiens GN=BRCA2 PE=1 SV=3	0.98		0	0	0	0	1	0	0	1	0
BRISC complex subunit Abro1 OS=Homo sapiens GN=FAM175B PE=1 SV=2	1		1	0	0	0	0	0	0	0	0
Bromodomain adjacent to zinc finger domain protein 1A OS=Homo sapiens GN=BAZ1A PE=1 SV=2	0.93		5	0	2	0	11	1	0	10	3
Bromodomain-containing protein 2 (Fragment) OS=Homo sapiens GN=BRD2 PE=1 SV=1	0.86		2	0	0	0	4	0	0	3	0
BTB/POZ domain-containing protein 18 OS=Homo sapiens GN=BTBD18 PE=2 SV=1	0.37		0	0	0	0	1	0	0	0	0
Bystin OS=Homo sapiens GN=BYSL PE=1 SV=3	0.37		4	4	2	0	0	0	0	0	1
C-1-tetrahydrofolate synthase, cytoplasmic OS=Homo sapiens GN=MTHFD1 PE=1 SV=1	0.47		1	1	2	1	1	1	1	1	0
CAD protein OS=Homo sapiens GN=CAD PE=1 SV=3	0.76		0	0	1	2	5	7	3	6	5
Calcineurin-binding protein cabin-1 OS=Homo sapiens GN=CABIN1 PE=1 SV=1	0.98		0	0	0	0	1	0	0	1	0
Calcium homeostasis endoplasmic reticulum protein OS=Homo sapiens GN=CHERP PE=1 SV=3	0.83		5	8	7	5	11	7	7	12	4
Calcyclin-binding protein OS=Homo sapiens GN=CACYBP PE=1 SV=2	0.48		8	9	14	0	2	1	0	2	0
Calmodulin OS=Homo sapiens GN=CALM1 PE=1 SV=2	0.83		4	4	5	1	1	1	1	1	1
Calpain-3 OS=Homo sapiens GN=CAPN3 PE=1 SV=1	1		1	0	1	0	0	0	0	0	0
cAMP-regulated phosphoprotein 19 OS=Homo sapiens GN=ARPP19 PE=1 SV=2	1		0	0	1	0	0	0	0	0	0
Cap-specific mRNA (nucleoside-2'-O-)-methyltransferase 1 OS=Homo sapiens GN=CMTR1 PE=1 SV=1	0.92		2	1	1	0	7	0	0	5	2
Carbonyl reductase [NADPH] 1 OS=Homo sapiens GN=CBR1 PE=1 SV=3	0.37		0	0	2	0	0	0	1	0	0
Carboxypeptidase Q OS=Homo sapiens GN=CPQ PE=1 SV=1	0.57		2	2	2	3	2	3	3	2	1
Casein kinase II subunit alpha OS=Homo sapiens GN=CSNK2A1 PE=1 SV=1	0.75		2	3	5	3	10	5	5	12	4
Casein kinase II subunit alpha' OS=Homo sapiens GN=CSNK2A2 PE=1 SV=1	0.99		0	0	0	4	8	3	3	10	4
Casein kinase II subunit beta OS=Homo sapiens GN=CSNK2B PE=1 SV=2	0.26		1	1	2	3	3	1	1	3	0
Caspase-3 OS=Homo sapiens GN=CASP3 PE=1 SV=2	1		1	1	1	0	0	0	0	0	0
Cation-independent mannose-6-phosphate receptor OS=Homo sapiens GN=IGF2R PE=1 SV=3	1		4	4	4	0	0	0	0	0	0
CCAAT/enhancer-binding protein zeta OS=Homo sapiens GN=CEBPZ PE=1 SV=3	1		1	3	3	0	0	0	0	0	0
CCR4-NOT transcription complex subunit 11 OS=Homo sapiens GN=CNOT11 PE=1 SV=1	0.37		0	0	1	0	2	0	0	0	0
CCR4-NOT transcription complex subunit 2 (Fragment) OS=Homo sapiens GN=CNOT2 PE=1 SV=1	0.98		0	0	0	0	2	0	0	2	0
CD2 antigen cytoplasmic tail-binding protein 2 OS=Homo sapiens GN=CD2BP2 PE=1 SV=1	1		0	0	0	0	0	0	0	0	0
CD2-associated protein OS=Homo sapiens GN=CD2AP PE=1 SV=1	0.38		6	5	6	4	10	3	2	10	3
CDKN2A-interacting protein OS=Homo sapiens GN=CDKN2AIP PE=1 SV=3	0.89		0	0	1	0	4	0	0	2	1
Cell division cycle 5-like protein OS=Homo sapiens GN=CDC5L PE=1 SV=2	0.51		7	13	13	2	18	2	3	20	8
Cell division cycle protein 20 homolog OS=Homo sapiens GN=CDC20 PE=1 SV=2	0.45		0	0	1	4	8	5	4	11	6
Cell division cycle protein 23 homolog OS=Homo sapiens GN=CDC23 PE=1 SV=3	0.37		0	0	0	0	0	0	0	1	0
Cell division cycle-associated protein 2 OS=Homo sapiens GN=CDCA2 PE=1 SV=2	0.27		0	0	1	0	1	0	0	2	1
Cell growth-regulating nucleolar protein OS=Homo sapiens GN=LYAR PE=1 SV=2	0.74		1	4	3	0	4	0	0	7	0
Centrin-1 OS=Homo sapiens GN=CETN1 PE=1 SV=1	1		0	0	0	0	0	0	0	0	0
Centromere protein F OS=Homo sapiens GN=CENPF PE=1 SV=2	0.98		0	0	0	2	18	0	0	16	4
Centromere protein U OS=Homo sapiens GN=CENPU PE=1 SV=1	1		0	0	0	0	0	0	0	0	0
Centrosomal protein of 192 kDa (Fragment) OS=Homo sapiens GN=CEP192 PE=1 SV=1	0.66		0	0	0	0	1	0	0	2	0
Centrosomal protein of 55 kDa OS=Homo sapiens GN=CEP55 PE=1 SV=3	0.7		4	3	4	4	19	7	2	13	12
Centrosomal protein of 85 kDa OS=Homo sapiens GN=CEP85 PE=1 SV=1	0.82		1	0	0	3	15	6	4	15	5
Centrosome-associated protein 350 OS=Homo sapiens GN=CEP350 PE=1 SV=1	0.92		1	0	0	0	5	0	0	6	0
Ceroid-lipofuscinosis neuronal protein 6 OS=Homo sapiens GN=CLN6 PE=1 SV=1	0.37		0	0	0	0	0	0	0	1	0
Ceruloplasmin OS=Homo sapiens GN=CP PE=1 SV=1	0.8		7	8	10	12	4	7	10	5	6
CGG triplet repeat-binding protein 1 OS=Homo sapiens GN=CGGBP1 PE=1 SV=2	0.14		1	1	1	0	2	0	1	2	1
Charged multivesicular body protein 4b OS=Homo sapiens GN=CHMP4B PE=1 SV=1	0.12		4	3	5	1	3	1	0	2	1
Chloride intracellular channel protein 1 OS=Homo sapiens GN=CLIC1 PE=1 SV=4	0.36		2	2	2	0	1	0	1	1	0
Choline/ethanolaminephosphotransferase 1 OS=Homo sapiens GN=CEPT1 PE=1 SV=1	0.37		0	0	0	0	0	0	0	1	0
Choline-phosphate cytidylyltransferase A (Fragment) OS=Homo sapiens GN=PCYT1A PE=1 SV=7	1		0	0	0	0	0	0	0	0	0
Chromatin assembly factor 1 subunit A OS=Homo sapiens GN=CHAF1A PE=1 SV=2	1		0	0	0	1	7	1	0	5	4
Chromatin assembly factor 1 subunit B OS=Homo sapiens GN=CHAF1B PE=1 SV=1	0.48		1	1	2	0	4	0	0	6	2
Chromobox protein homolog 1 OS=Homo sapiens GN=CBX1 PE=1 SV=1	0.87		0	1	1	2	2	0	2	1	1
Chromobox protein homolog 2 OS=Homo sapiens GN=CBX2 PE=1 SV=2	0.64		0	0	0	0	2	0	0	1	0
Chromobox protein homolog 3 OS=Homo sapiens GN=CBX3 PE=1 SV=4	0.72		6	4	6	5	7	3	4	7	6
Chromobox protein homolog 5 OS=Homo sapiens GN=CBX5 PE=1 SV=1	0.47		1	0	0	1	2	0	0	3	3
Chromobox protein homolog 8 OS=Homo sapiens GN=CBX8 PE=1 SV=3	0.68		1	0	1	0	5	0	0	5	2
Chromodomain-helicase-DNA-binding protein 6 OS=Homo sapiens GN=CHD6 PE=1 SV=4	0.94		0	0	0	0	7	0	0	5	0
Chromosome alignment-maintaining phosphoprotein 1 OS=Homo sapiens GN=CHAMP1 PE=1 SV=2	0.37		3	6	7	3	3	3	2	2	3
Chromosome transmission fidelity protein 8 homolog isoform 2 OS=Homo sapiens GN=CHTF8 PE=1 SV=1	0.37		0	0	0	0	0	0	1	0	0
Cilia- and flagella-associated protein 20 OS=Homo sapiens GN=CFAP20 PE=1 SV=1	0.37		1	0	0	0	1	0	0	0	0
Citrate synthase OS=Homo sapiens GN=CS PE=1 SV=1	0.37		0	1	1	0	0	0	0	1	0
Clathrin heavy chain OS=Homo sapiens GN=CLTC PE=1 SV=1	0.98		0	0	0	0	1	0	0	1	0
Cleavage and polyadenylation specificity factor subunit 1 OS=Homo sapiens GN=CPSF1 PE=1 SV=2	0.98		5	3	3	6	11	6	4	12	10
Cleavage and polyadenylation specificity factor subunit 2 OS=Homo sapiens GN=CPSF2 PE=1 SV=2	0.92		2	0	2	2	9	3	3	7	4
Cleavage and polyadenylation specificity factor subunit 3 OS=Homo sapiens GN=CPSF3 PE=1 SV=1	0.3		3	3	2	0	5	1	2	5	2
Cleavage and polyadenylation specificity factor subunit 5 OS=Homo sapiens GN=NUDT21 PE=1 SV=1	0.5		6	7	11	15	27	17	13	27	20
Cleavage stimulation factor subunit 1 OS=Homo sapiens GN=CSTF1 PE=1 SV=1	0.41		0	0	0	0	1	0	0	1	1
Cleavage stimulation factor subunit 3 OS=Homo sapiens GN=CSTF3 PE=1 SV=1	0.89		0	0	0	2	6	0	1	6	2
Coatomer subunit alpha OS=Homo sapiens GN=COPA PE=1 SV=2	0.37		0	2	2	0	0	0	0	1	0
Coatomer subunit beta OS=Homo sapiens GN=COPB1 PE=1 SV=3	0.2		1	0	2	2	4	2	2	1	1
Coatomer subunit delta OS=Homo sapiens GN=ARCN1 PE=1 SV=1	0.73		8	9	9	1	14	2	2	13	5
Coatomer subunit gamma-2 OS=Homo sapiens GN=COPG2 PE=1 SV=1	0.98		2	1	2	0	1	0	0	1	0
Cob(I)yrinic acid a,c-diamide adenosyltransferase, mitochondrial OS=Homo sapiens GN=MMAB PE=1 SV=1	0.41		0	0	0	0	1	0	0	1	1
Cofilin-1 OS=Homo sapiens GN=CFL1 PE=1 SV=3	0.34		1	4	4	1	2	1	2	3	1
Coiled-coil and C2 domain-containing protein 1A OS=Homo sapiens GN=CC2D1A PE=1 SV=1	0.87		0	0	1	0	9	0	0	6	1
Coiled-coil domain-containing protein 12 OS=Homo sapiens GN=CCDC12 PE=1 SV=1	0.77		0	2	2	1	1	0	1	0	1
Coiled-coil domain-containing protein 124 OS=Homo sapiens GN=CCDC124 PE=1 SV=1	0.46		9	9	10	1	3	2	1	4	0
Coiled-coil domain-containing protein 137 OS=Homo sapiens GN=CCDC137 PE=1 SV=1	0.37		0	0	0	0	2	0	0	0	0
Coiled-coil domain-containing protein 174 OS=Homo sapiens GN=CCDC174 PE=1 SV=3	0.67		0	0	2	5	9	6	5	11	5
Coiled-coil domain-containing protein 25 OS=Homo sapiens GN=CCDC25 PE=1 SV=2	0.65		5	4	7	2	4	2	2	6	2
Coiled-coil domain-containing protein 43 OS=Homo sapiens GN=CCDC43 PE=1 SV=2	0.83		2	2	2	2	2	2	2	2	2
Coiled-coil domain-containing protein 47 OS=Homo sapiens GN=CCDC47 PE=1 SV=1	1		6	4	5	0	0	0	0	0	0
Coiled-coil domain-containing protein 50 OS=Homo sapiens GN=CCDC50 PE=1 SV=1	0.5		2	3	3	1	0	1	0	1	1
Coiled-coil domain-containing protein 85C OS=Homo sapiens GN=CCDC85C PE=1 SV=1	0.56		2	0	1	1	6	0	1	5	3
Coiled-coil domain-containing protein 86 OS=Homo sapiens GN=CCDC86 PE=1 SV=1	0.62		0	1	3	1	3	0	0	2	1
Coiled-coil domain-containing protein 94 OS=Homo sapiens GN=CCDC94 PE=1 SV=1	0.99		2	2	3	2	6	2	1	6	4
Coilin OS=Homo sapiens GN=COIL PE=1 SV=1	0.64		0	2	2	0	2	0	0	1	0
Cold-inducible RNA-binding protein OS=Homo sapiens GN=CIRBP PE=1 SV=1	0.37		0	0	1	0	1	0	0	0	0
Complement component 1 Q subcomponent-binding protein, mitochondrial OS=Homo sapiens GN=C1QBP PE=1 SV=1	0.77		1	2	7	3	6	1	2	9	2
Condensin complex subunit 2 OS=Homo sapiens GN=NCAPH PE=1 SV=3	0.37		2	3	5	0	1	0	0	0	0
Condensin complex subunit 3 OS=Homo sapiens GN=NCAPG PE=1 SV=1	1		1	1	0	0	0	0	0	0	0
COP9 signalosome complex subunit 6 OS=Homo sapiens GN=COPS6 PE=1 SV=1	1		0	1	1	0	0	0	0	0	0
Copine-3 OS=Homo sapiens GN=CPNE3 PE=1 SV=1	0.37		1	1	1	0	0	1	0	0	0
Copper homeostasis protein cutC homolog OS=Homo sapiens GN=CUTC PE=1 SV=1	0.37		0	1	2	0	0	1	0	0	0
Core histone macro-H2A.2 OS=Homo sapiens GN=H2AFY2 PE=1 SV=3	0.31		0	0	0	0	1	2	0	2	1
Corepressor interacting with RBPJ 1 OS=Homo sapiens GN=CIR1 PE=1 SV=1	0.37		0	1	0	1	0	0	0	0	0
Coronin-1B OS=Homo sapiens GN=CORO1B PE=1 SV=1	0.66		15	17	19	17	15	11	11	18	14
Craniofacial development protein 1 OS=Homo sapiens GN=CFDP1 PE=1 SV=1	0.61		2	1	3	2	3	1	2	3	2
CREB-binding protein OS=Homo sapiens GN=CREBBP PE=1 SV=3	0.19		0	0	0	5	11	4	4	18	6
CREB-regulated transcription coactivator 2 (Fragment) OS=Homo sapiens GN=CRTC2 PE=1 SV=2	0.47		0	0	0	1	1	1	1	1	0
Crk-like protein OS=Homo sapiens GN=CRKL PE=1 SV=1	0.67		2	0	0	4	11	5	7	12	4
Crooked neck-like protein 1 OS=Homo sapiens GN=CRNKL1 PE=1 SV=1	0.71		1	0	0	1	2	0	0	7	0
CTP synthase 1 OS=Homo sapiens GN=CTPS1 PE=1 SV=2	0.19		14	11	12	0	0	0	1	1	0
CUE domain-containing protein 2 OS=Homo sapiens GN=CUEDC2 PE=1 SV=1	0.98		0	0	0	0	1	0	0	1	0
CWF19-like protein 2 OS=Homo sapiens GN=CWF19L2 PE=1 SV=4	0.78		3	1	1	1	8	5	2	6	5
CXXC-type zinc finger protein 4 OS=Homo sapiens GN=CXXC4 PE=1 SV=1	1		0	0	0	0	0	0	0	0	0
Cyclic AMP-dependent transcription factor ATF-2 OS=Homo sapiens GN=ATF2 PE=1 SV=1	1		0	0	0	0	0	0	0	0	0
Cyclic AMP-dependent transcription factor ATF-3 (Fragment) OS=Homo sapiens GN=ATF3 PE=1 SV=1	0.99		0	0	0	0	7	2	0	5	4
Cyclin-A2 OS=Homo sapiens GN=CCNA2 PE=1 SV=2	0.37		0	0	0	0	0	0	0	2	0
Cyclin-C OS=Homo sapiens GN=CCNC PE=1 SV=2	0.61		0	0	0	0	2	0	0	2	1
Cyclin-dependent kinase 7 OS=Homo sapiens GN=CDK7 PE=1 SV=1	0.97		2	2	3	0	3	2	2	1	1
Cyclin-dependent kinases regulatory subunit 1 OS=Homo sapiens GN=CKS1B PE=1 SV=1	0.59		0	0	0	0	0	1	1	0	1
Cyclin-dependent kinases regulatory subunit 2 OS=Homo sapiens GN=CKS2 PE=1 SV=1	0.37		0	0	0	0	0	0	0	0	1
Cyclin-H OS=Homo sapiens GN=CCNH PE=1 SV=1	0.51		0	0	0	0	4	1	0	3	0
Cyclin-T1 OS=Homo sapiens GN=CCNT1 PE=1 SV=1	0.84		7	9	11	18	33	20	19	30	28
Cystathionine beta-synthase-like protein OS=Homo sapiens GN=CBSL PE=1 SV=1	1		4	2	5	0	0	0	0	0	0
Cysteine and glycine-rich protein 2 OS=Homo sapiens GN=CSRP2 PE=1 SV=3	1		2	3	4	0	0	0	0	0	0
Cysteine-rich PDZ-binding protein OS=Homo sapiens GN=CRIPT PE=1 SV=1	1		1	0	0	0	0	0	0	0	0
Cysteine-rich protein 2-binding protein OS=Homo sapiens GN=CSRP2BP PE=1 SV=3	0.32		0	0	0	1	1	2	1	1	0
Cytochrome b-c1 complex subunit 8 OS=Homo sapiens GN=UQCRQ PE=1 SV=4	1		0	1	1	0	0	0	0	0	0
Cytochrome c oxidase assembly factor 7 OS=Homo sapiens GN=COA7 PE=1 SV=2	0.98		0	0	0	1	3	1	0	4	2
Cytochrome c oxidase subunit 2 OS=Homo sapiens GN=MT-CO2 PE=1 SV=1	0.14		0	1	1	1	1	1	0	0	1
Cytochrome c oxidase subunit 4 isoform 1, mitochondrial OS=Homo sapiens GN=COX4I1 PE=1 SV=1	0.37		0	2	1	0	0	0	0	1	0
Cytochrome c oxidase subunit 5A, mitochondrial OS=Homo sapiens GN=COX5A PE=1 SV=2	1		0	0	1	0	0	0	0	0	0
Cytochrome c oxidase subunit 5B, mitochondrial OS=Homo sapiens GN=COX5B PE=1 SV=2	1		0	0	1	0	0	0	0	0	0
Cytochrome c1, heme protein, mitochondrial OS=Homo sapiens GN=CYC1 PE=1 SV=3	0.37		0	2	1	0	0	0	0	1	0
Cytochrome P450 2C19 OS=Homo sapiens GN=CYP2C19 PE=1 SV=3	0.37		0	0	1	0	0	0	1	0	0
Cytoplasmic dynein 1 heavy chain 1 OS=Homo sapiens GN=DYNC1H1 PE=1 SV=5	1		0	1	0	0	0	0	0	0	0
Cytoplasmic dynein 1 light intermediate chain 1 OS=Homo sapiens GN=DYNC1LI1 PE=1 SV=3	1		3	1	0	0	0	0	0	0	0
Cytoplasmic protein NCK1 OS=Homo sapiens GN=NCK1 PE=1 SV=1	0.94		5	6	6	2	7	5	3	9	6
Cytoplasmic protein NCK2 OS=Homo sapiens GN=NCK2 PE=1 SV=2	0.74		0	0	0	0	2	0	0	2	1
Cytoplasmic tRNA 2-thiolation protein 1 OS=Homo sapiens GN=CTU1 PE=1 SV=1	1		0	0	0	0	0	0	0	0	0
Cytoskeleton-associated protein 4 OS=Homo sapiens GN=CKAP4 PE=1 SV=2	0.9		11	10	13	0	5	2	2	4	1
Cytosolic carboxypeptidase 1 OS=Homo sapiens GN=AGTPBP1 PE=1 SV=3	0.37		0	0	1	0	1	0	0	0	0
Cytosolic phospholipase A2 OS=Homo sapiens GN=PLA2G4A PE=1 SV=2	1		3	0	1	0	0	0	0	0	0
D-3-phosphoglycerate dehydrogenase OS=Homo sapiens GN=PHGDH PE=1 SV=4	0.19		1	2	2	0	0	0	1	1	0
DBIRD complex subunit ZNF326 OS=Homo sapiens GN=ZNF326 PE=1 SV=2	0.62		3	3	4	2	10	5	2	12	9
DDB1- and CUL4-associated factor 13 OS=Homo sapiens GN=DCAF13 PE=1 SV=1	1		2	1	1	1	2	0	0	1	2
DDB1- and CUL4-associated factor 7 OS=Homo sapiens GN=DCAF7 PE=1 SV=1	0.57		2	1	2	12	11	7	8	13	7
Death-inducer obliterator 1 OS=Homo sapiens GN=DIDO1 PE=1 SV=5	0.59		10	9	10	4	28	7	6	31	13
Density-regulated protein OS=Homo sapiens GN=DENR PE=1 SV=2	1		0	1	0	0	0	0	0	0	0
Desmoglein-1 OS=Homo sapiens GN=DSG1 PE=1 SV=2	0.37		0	0	0	0	0	1	0	0	0
Desmoglein-2 OS=Homo sapiens GN=DSG2 PE=1 SV=2	1		2	3	3	0	0	0	0	0	0
Desmoplakin OS=Homo sapiens GN=DSP PE=1 SV=3	0.83		7	5	7	0	2	5	0	0	6
Deubiquitinating protein VCIP135 OS=Homo sapiens GN=VCPIP1 PE=1 SV=2	0.42		1	0	0	0	5	0	0	8	3
Developmentally-regulated GTP-binding protein 1 OS=Homo sapiens GN=DRG1 PE=1 SV=1	0.37		8	9	11	0	0	0	0	2	0
Developmentally-regulated GTP-binding protein 2 OS=Homo sapiens GN=DRG2 PE=1 SV=1	1		0	1	1	0	0	0	0	0	0
Digestive organ expansion factor homolog OS=Homo sapiens GN=DIEXF PE=1 SV=2	0.37		1	1	1	0	0	0	0	1	0
Dihydropyrimidinase-related protein 4 OS=Homo sapiens GN=DPYSL4 PE=1 SV=2	0.99		4	4	3	0	5	1	1	5	0
Dihydropyrimidinase-related protein 5 OS=Homo sapiens GN=DPYSL5 PE=1 SV=1	0.9		7	7	9	2	7	0	0	4	4
DIS3-like exonuclease 1 OS=Homo sapiens GN=DIS3L PE=1 SV=2	0.6		0	1	2	0	1	0	1	0	0
DNA cross-link repair 1A protein OS=Homo sapiens GN=DCLRE1A PE=1 SV=3	0.37		0	0	0	0	1	0	0	0	0
DNA dC->dU-editing enzyme APOBEC-3C OS=Homo sapiens GN=APOBEC3C PE=1 SV=2	0.83		0	0	0	0	0	1	0	0	1
DNA excision repair protein ERCC-6-like OS=Homo sapiens GN=ERCC6L PE=1 SV=1	0.37		0	0	0	0	1	0	0	0	0
DNA fragmentation factor subunit alpha OS=Homo sapiens GN=DFFA PE=1 SV=1	1		0	0	2	0	0	0	0	0	0
DNA helicase INO80 OS=Homo sapiens GN=INO80 PE=1 SV=2	0.77		0	0	0	0	3	0	0	2	0
DNA methyltransferase 1-associated protein 1 OS=Homo sapiens GN=DMAP1 PE=1 SV=1	0.48		1	0	0	2	7	2	2	4	3
DNA mismatch repair protein Msh2 OS=Homo sapiens GN=MSH2 PE=1 SV=1	0.81		5	6	6	0	4	0	0	4	1
DNA mismatch repair protein Msh3 OS=Homo sapiens GN=MSH3 PE=1 SV=4	1		0	0	0	0	0	0	0	0	0
DNA mismatch repair protein Msh6 OS=Homo sapiens GN=MSH6 PE=1 SV=2	0.92		4	3	7	0	3	0	0	2	1
DNA polymerase delta subunit 2 OS=Homo sapiens GN=POLD2 PE=1 SV=1	0.41		0	0	0	0	1	0	0	1	1
DNA polymerase eta OS=Homo sapiens GN=POLH PE=1 SV=1	0.89		0	0	0	0	6	0	1	5	0
DNA polymerase OS=Homo sapiens GN=POLA1 PE=1 SV=1	0.98		2	4	4	0	1	0	0	1	0
DNA primase large subunit OS=Homo sapiens GN=PRIM2 PE=1 SV=2	1		2	0	0	0	0	0	0	0	0
DNA repair protein complementing XP-A cells OS=Homo sapiens GN=XPA PE=1 SV=1	0.98		0	0	0	0	1	0	0	1	0
DNA replication licensing factor MCM4 OS=Homo sapiens GN=MCM4 PE=1 SV=5	0.9		4	0	3	1	3	0	1	1	1
DNA replication licensing factor MCM5 OS=Homo sapiens GN=MCM5 PE=1 SV=5	0.27		0	3	4	0	3	0	1	8	1
DNA replication licensing factor MCM6 OS=Homo sapiens GN=MCM6 PE=1 SV=1	0.64		0	0	3	0	2	0	0	1	0
DNA replication licensing factor MCM7 OS=Homo sapiens GN=MCM7 PE=1 SV=4	0.46		0	0	1	2	3	3	3	8	2
DNA topoisomerase 3-beta-1 OS=Homo sapiens GN=TOP3B PE=1 SV=1	0.52		0	1	1	0	8	0	0	7	3
DNA-(apurinic or apyrimidinic site) lyase 2 OS=Homo sapiens GN=APEX2 PE=1 SV=1	0.98		0	0	0	0	1	0	0	1	0
DNA/RNA-binding protein KIN17 (Fragment) OS=Homo sapiens GN=KIN PE=1 SV=1	0.41		1	1	1	0	1	0	0	1	1
DNA-binding protein RFX5 OS=Homo sapiens GN=RFX5 PE=1 SV=1	0.61		1	0	1	0	2	0	0	2	1
DNA-directed RNA polymerase II subunit RPB1 OS=Homo sapiens GN=POLR2A PE=1 SV=2	0.37		2	1	0	0	1	0	0	0	0
DNA-directed RNA polymerase II subunit RPB11-a OS=Homo sapiens GN=POLR2J PE=1 SV=1	1		0	0	0	0	0	0	0	0	0
DNA-directed RNA polymerase II subunit RPB2 OS=Homo sapiens GN=POLR2B PE=1 SV=1	0.2		3	0	1	0	1	0	1	4	0
DNA-directed RNA polymerase III subunit RPC1 OS=Homo sapiens GN=POLR3A PE=1 SV=2	0.98		0	0	0	0	1	0	0	1	0
DNA-directed RNA polymerase III subunit RPC3 OS=Homo sapiens GN=POLR3C PE=1 SV=1	0.41		0	0	0	0	1	0	0	1	1
DNA-directed RNA polymerase III subunit RPC4 OS=Homo sapiens GN=POLR3D PE=1 SV=2	0.37		0	0	0	0	1	0	0	0	0
DNA-directed RNA polymerases I, II, and III subunit RPABC5 OS=Homo sapiens GN=POLR2L PE=1 SV=1	0.22		0	1	1	1	0	1	0	1	0
DnaJ homolog subfamily A member 1 OS=Homo sapiens GN=DNAJA1 PE=1 SV=2	0.92		3	4	3	3	14	4	3	12	6
DnaJ homolog subfamily A member 2 OS=Homo sapiens GN=DNAJA2 PE=1 SV=1	0.47		0	2	2	1	10	1	3	6	5
DnaJ homolog subfamily B member 4 OS=Homo sapiens GN=DNAJB4 PE=1 SV=1	0.81		0	0	0	0	1	1	0	1	1
DnaJ homolog subfamily B member 6 OS=Homo sapiens GN=DNAJB6 PE=1 SV=2	0.84		1	0	1	1	0	2	3	1	0
DnaJ homolog subfamily C member 10 OS=Homo sapiens GN=DNAJC10 PE=1 SV=2	0.68		0	0	0	0	2	0	0	4	0
DnaJ homolog subfamily C member 17 OS=Homo sapiens GN=DNAJC17 PE=1 SV=1	0.64		1	0	0	0	2	0	0	1	0
DnaJ homolog subfamily C member 2 OS=Homo sapiens GN=DNAJC2 PE=1 SV=4	1		0	0	2	0	0	0	0	0	0
DnaJ homolog subfamily C member 8 OS=Homo sapiens GN=DNAJC8 PE=1 SV=2	0.67		8	8	11	5	10	6	5	10	9
Dolichyl-diphosphooligosaccharide--protein glycosyltransferase subunit 1 OS=Homo sapiens GN=RPN1 PE=1 SV=1	0.056		2	6	7	8	14	6	5	11	5
Dolichyl-diphosphooligosaccharide--protein glycosyltransferase subunit STT3A OS=Homo sapiens GN=STT3A PE=1 SV=2	0.99		0	0	0	0	3	1	0	2	2
Double-strand-break repair protein rad21 homolog OS=Homo sapiens GN=RAD21 PE=1 SV=2	1		0	1	0	0	0	0	0	0	0
Dynactin subunit 2 (Fragment) OS=Homo sapiens GN=DCTN2 PE=1 SV=1	1		0	2	2	0	0	0	0	0	0
Dynein light chain 1, cytoplasmic OS=Homo sapiens GN=DYNLL1 PE=1 SV=1	0.34		3	4	5	2	3	3	3	6	3
E3 SUMO-protein ligase CBX4 OS=Homo sapiens GN=CBX4 PE=1 SV=3	0.62		0	0	0	0	3	0	0	4	1
E3 SUMO-protein ligase NSE2 OS=Homo sapiens GN=NSMCE2 PE=1 SV=2	0.98		0	0	0	0	1	0	0	1	0
E3 SUMO-protein ligase PIAS4 OS=Homo sapiens GN=PIAS4 PE=1 SV=1	0.98		0	0	0	0	1	0	0	1	0
E3 ubiquitin/ISG15 ligase TRIM25 OS=Homo sapiens GN=TRIM25 PE=1 SV=2	1		2	2	1	0	0	0	0	0	0
E3 ubiquitin-protein ligase BRE1A OS=Homo sapiens GN=RNF20 PE=1 SV=2	0.98		0	1	0	0	0	0	0	1	0
E3 ubiquitin-protein ligase BRE1B OS=Homo sapiens GN=RNF40 PE=1 SV=4	0.98		3	2	1	0	1	0	0	2	0
E3 ubiquitin-protein ligase CBL OS=Homo sapiens GN=CBL PE=1 SV=2	0.73		3	0	0	0	5	0	0	3	0
E3 ubiquitin-protein ligase CHIP (Fragment) OS=Homo sapiens GN=STUB1 PE=1 SV=1	0.37		0	0	0	0	1	0	0	0	0
E3 ubiquitin-protein ligase HECTD1 OS=Homo sapiens GN=HECTD1 PE=1 SV=3	1		0	1	2	0	0	0	0	0	0
E3 ubiquitin-protein ligase MIB1 OS=Homo sapiens GN=MIB1 PE=1 SV=1	0.64		0	0	0	0	2	0	0	1	0
E3 ubiquitin-protein ligase pellino homolog 2 OS=Homo sapiens GN=PELI2 PE=1 SV=1	0.76		0	0	0	2	1	2	2	3	2
E3 ubiquitin-protein ligase RBBP6 OS=Homo sapiens GN=RBBP6 PE=1 SV=1	0.73		14	14	14	8	44	8	8	43	19
E3 ubiquitin-protein ligase RING1 OS=Homo sapiens GN=RING1 PE=1 SV=2	0.81		0	0	0	3	7	4	4	7	3
E3 ubiquitin-protein ligase RING2 OS=Homo sapiens GN=RNF2 PE=1 SV=1	0.33		0	0	2	4	4	2	3	7	5
E3 ubiquitin-protein ligase RNF114 OS=Homo sapiens GN=RNF114 PE=1 SV=1	0.98		0	1	0	0	1	0	0	1	0
E3 ubiquitin-protein ligase RNF169 OS=Homo sapiens GN=RNF169 PE=1 SV=2	0.44		0	0	0	0	6	1	1	7	3
E3 ubiquitin-protein ligase RNF220 (Fragment) OS=Homo sapiens GN=RNF220 PE=1 SV=1	0.37		0	0	0	0	0	0	0	1	0
E3 ubiquitin-protein ligase RNF8 OS=Homo sapiens GN=RNF8 PE=1 SV=1	0.96		0	0	0	1	9	1	1	6	3
E3 ubiquitin-protein ligase TRAIP OS=Homo sapiens GN=TRAIP PE=1 SV=1	0.98		0	0	0	0	2	0	0	2	0
E3 ubiquitin-protein ligase XIAP OS=Homo sapiens GN=XIAP PE=1 SV=2	0.93		8	6	11	11	12	6	8	13	10
Echinoderm microtubule-associated protein-like 4 OS=Homo sapiens GN=EML4 PE=1 SV=3	1		2	2	4	0	0	0	0	0	0
eIF-2-alpha kinase activator GCN1 OS=Homo sapiens GN=GCN1 PE=1 SV=6	1		0	0	1	0	0	0	0	0	0
ELL-associated factor 1 OS=Homo sapiens GN=EAF1 PE=1 SV=1	1		0	0	0	0	0	0	0	0	0
ELM2 and SANT domain-containing protein 1 OS=Homo sapiens GN=ELMSAN1 PE=1 SV=2	0.68		0	0	0	14	26	10	10	26	16
Elongation factor 1-alpha 1 OS=Homo sapiens GN=EEF1A1 PE=1 SV=1	0.94		34	37	50	16	33	16	17	30	20
Elongation factor 1-beta OS=Homo sapiens GN=EEF1B2 PE=1 SV=3	0.98		2	4	5	0	3	0	0	3	0
Elongation factor 2 OS=Homo sapiens GN=EEF2 PE=1 SV=4	0.81		19	21	19	6	13	6	6	16	7
Elongation factor Tu, mitochondrial OS=Homo sapiens GN=TUFM PE=1 SV=2	0.67		2	3	5	6	8	5	4	11	6
Elongation factor-like GTPase 1 OS=Homo sapiens GN=EFL1 PE=1 SV=2	1		1	0	0	0	0	0	0	0	0
Elongator complex protein 1 OS=Homo sapiens GN=IKBKAP PE=1 SV=1	0.37		0	0	1	0	0	0	0	1	0
Elongator complex protein 4 OS=Homo sapiens GN=ELP4 PE=1 SV=2	0.61		1	1	1	0	2	0	0	2	1
Elongator complex protein 6 OS=Homo sapiens GN=ELP6 PE=1 SV=1	0.78		1	0	1	0	2	1	0	6	0
Embryonic stem cell-specific 5-hydroxymethylcytosine-binding protein OS=Homo sapiens GN=HMCES PE=1 SV=1	0.66		0	0	0	0	1	0	0	2	0
Emerin OS=Homo sapiens GN=EMD PE=1 SV=1	0.95		6	6	5	4	10	5	5	8	6
Endogenous Bornavirus-like nucleoprotein 2 OS=Homo sapiens GN=EBLN2 PE=2 SV=1	1		0	0	0	0	0	0	0	0	0
Endogenous retrovirus group K member 21 Pro protein OS=Homo sapiens GN=ERVK-21 PE=3 SV=1	0.37		0	0	0	0	0	0	0	0	1
Endophilin-A2 OS=Homo sapiens GN=SH3GL1 PE=1 SV=1	0.9		10	7	9	1	10	1	1	7	4
Endothelial differentiation-related factor 1 OS=Homo sapiens GN=EDF1 PE=1 SV=1	0.37		2	3	3	0	1	0	0	0	0
Enhancer of mRNA-decapping protein 3 OS=Homo sapiens GN=EDC3 PE=1 SV=1	0.7		1	2	2	0	4	0	1	4	0
Enhancer of mRNA-decapping protein 4 OS=Homo sapiens GN=EDC4 PE=1 SV=1	0.69		1	1	2	0	1	1	0	2	0
Enhancer of rudimentary homolog OS=Homo sapiens GN=ERH PE=1 SV=1	0.21		5	6	5	1	6	3	3	6	6
ER membrane protein complex subunit 2 OS=Homo sapiens GN=EMC2 PE=1 SV=1	1		2	1	1	0	0	0	0	0	0
ESF1 homolog OS=Homo sapiens GN=ESF1 PE=1 SV=1	0.17		4	4	4	1	5	1	0	2	1
ETS domain-containing transcription factor ERF OS=Homo sapiens GN=ERF PE=1 SV=2	0.51		0	0	0	1	4	0	1	1	0
ETS translocation variant 3 OS=Homo sapiens GN=ETV3 PE=1 SV=2	0.71		0	0	0	0	4	0	0	5	1
Eukaryotic initiation factor 4A-III OS=Homo sapiens GN=EIF4A3 PE=1 SV=4	0.97		9	9	9	4	5	4	2	5	8
Eukaryotic peptide chain release factor subunit 1 OS=Homo sapiens GN=ETF1 PE=1 SV=3	0.62		2	6	7	1	0	0	0	1	0
Eukaryotic translation initiation factor 1A, X-chromosomal OS=Homo sapiens GN=EIF1AX PE=1 SV=2	1		1	0	1	0	0	0	0	0	0
Eukaryotic translation initiation factor 2 subunit 1 OS=Homo sapiens GN=EIF2S1 PE=1 SV=3	1		0	1	1	0	0	0	0	0	0
Eukaryotic translation initiation factor 2 subunit 2 OS=Homo sapiens GN=EIF2S2 PE=1 SV=2	0.66		1	6	7	0	1	0	0	2	0
Eukaryotic translation initiation factor 2 subunit 3 OS=Homo sapiens GN=EIF2S3 PE=1 SV=3	0.98		3	6	6	0	3	1	1	3	0
Eukaryotic translation initiation factor 2A OS=Homo sapiens GN=EIF2A PE=1 SV=3	0.41		7	10	13	0	1	0	0	1	1
Eukaryotic translation initiation factor 3 subunit A OS=Homo sapiens GN=EIF3A PE=1 SV=1	0.61		12	11	10	0	2	0	0	2	1
Eukaryotic translation initiation factor 3 subunit F OS=Homo sapiens GN=EIF3F PE=1 SV=1	1		1	0	2	0	0	0	0	0	0
Eukaryotic translation initiation factor 3 subunit H (Fragment) OS=Homo sapiens GN=EIF3H PE=1 SV=1	0.41		0	1	1	0	1	0	0	1	1
Eukaryotic translation initiation factor 3 subunit I OS=Homo sapiens GN=EIF3I PE=1 SV=1	0.65		8	5	7	1	2	1	1	3	1
Eukaryotic translation initiation factor 3 subunit L OS=Homo sapiens GN=EIF3L PE=1 SV=1	1		1	2	2	0	0	0	0	0	0
Eukaryotic translation initiation factor 3 subunit M (Fragment) OS=Homo sapiens GN=EIF3M PE=1 SV=1	0.37		0	0	1	0	0	0	0	1	0
Eukaryotic translation initiation factor 4 gamma 2 OS=Homo sapiens GN=EIF4G2 PE=1 SV=1	0.3		7	5	6	1	3	0	1	3	2
Eukaryotic translation initiation factor 4B OS=Homo sapiens GN=EIF4B PE=1 SV=2	0.64		40	34	40	10	25	10	7	20	17
Eukaryotic translation initiation factor 4E OS=Homo sapiens GN=EIF4E PE=1 SV=1	0.55		2	1	2	1	2	1	2	2	1
Eukaryotic translation initiation factor 4E type 2 OS=Homo sapiens GN=EIF4E2 PE=1 SV=1	0.98		0	1	1	1	3	0	1	3	0
Eukaryotic translation initiation factor 5 OS=Homo sapiens GN=EIF5 PE=1 SV=2	0.46		7	8	9	2	6	3	1	8	1
Eukaryotic translation initiation factor 5B OS=Homo sapiens GN=EIF5B PE=1 SV=4	0.37		11	15	14	0	1	0	0	0	0
Eukaryotic translation initiation factor 6 OS=Homo sapiens GN=EIF6 PE=1 SV=1	0.78		3	3	3	1	2	0	0	2	2
Exocyst complex component 3 (Fragment) OS=Homo sapiens GN=EXOC3 PE=1 SV=1	1		0	1	0	0	0	0	0	0	0
Exosome complex component CSL4 OS=Homo sapiens GN=EXOSC1 PE=1 SV=1	0.98		2	2	2	0	1	0	0	1	0
Exosome complex component MTR3 OS=Homo sapiens GN=EXOSC6 PE=1 SV=1	0.14		4	2	2	0	0	0	0	1	1
Exosome complex component RRP4 OS=Homo sapiens GN=EXOSC2 PE=1 SV=2	0.88		1	3	3	0	1	1	0	2	1
Exosome complex component RRP40 OS=Homo sapiens GN=EXOSC3 PE=1 SV=3	1		0	1	1	0	0	0	0	0	0
Exosome complex component RRP41 OS=Homo sapiens GN=EXOSC4 PE=1 SV=3	0.74		2	1	3	0	2	1	1	3	0
Exosome complex component RRP42 OS=Homo sapiens GN=EXOSC7 PE=1 SV=3	0.98		2	1	1	0	1	0	0	1	0
Exosome complex component RRP43 OS=Homo sapiens GN=EXOSC8 PE=1 SV=1	0.37		2	2	3	0	1	0	0	0	0
Exosome complex component RRP46 OS=Homo sapiens GN=EXOSC5 PE=1 SV=1	1		0	1	1	0	0	0	0	0	0
Exosome complex exonuclease RRP44 OS=Homo sapiens GN=DIS3 PE=1 SV=2	0.41		1	4	8	0	1	0	0	1	1
FACT complex subunit SPT16 OS=Homo sapiens GN=SUPT16H PE=1 SV=1	0.84		1	0	0	7	13	6	3	18	9
FACT complex subunit SSRP1 OS=Homo sapiens GN=SSRP1 PE=1 SV=1	0.31		1	0	0	3	11	4	1	8	5
F-actin-capping protein subunit alpha-1 OS=Homo sapiens GN=CAPZA1 PE=1 SV=3	0.27		0	0	4	0	2	0	0	1	0
F-actin-capping protein subunit alpha-2 OS=Homo sapiens GN=CAPZA2 PE=1 SV=1	1		0	0	1	0	0	0	0	0	0
Fanconi anemia group J protein OS=Homo sapiens GN=BRIP1 PE=1 SV=1	0.82		1	2	2	0	2	1	0	2	1
Far upstream element-binding protein 1 OS=Homo sapiens GN=FUBP1 PE=1 SV=3	0.45		6	9	10	3	14	4	6	11	7
Far upstream element-binding protein 2 OS=Homo sapiens GN=KHSRP PE=1 SV=4	0.57		4	1	2	2	12	3	1	10	3
Far upstream element-binding protein 3 OS=Homo sapiens GN=FUBP3 PE=1 SV=2	0.57		0	2	1	0	11	3	3	11	4
Fatty acid synthase OS=Homo sapiens GN=FASN PE=1 SV=3	0.98		91	95	119	54	82	53	58	85	57
Fatty acyl-CoA reductase 1 OS=Homo sapiens GN=FAR1 PE=1 SV=1	0.37		0	0	0	0	1	0	0	0	0
FETUA_BOVIN Alpha-2-HS-glycoprotein precursor (Fetuin-A) (Asialofetuin) - Bos taurus (Bovine)	0.26		2	3	1	3	2	2	1	2	2
FH1/FH2 domain-containing protein 1 OS=Homo sapiens GN=FHOD1 PE=1 SV=3	0.98		0	0	1	0	1	0	0	1	0
Fibronectin type III and SPRY domain-containing protein 1 OS=Homo sapiens GN=FSD1 PE=1 SV=1	1		0	0	1	0	0	0	0	0	0
Fidgetin OS=Homo sapiens GN=FIGN PE=1 SV=2	0.61		0	0	0	1	4	0	1	5	1
Filaggrin-2 OS=Homo sapiens GN=FLG2 PE=1 SV=1	0.84		3	0	0	0	0	2	0	0	2
Flap endonuclease 1 OS=Homo sapiens GN=FEN1 PE=1 SV=1	0.11		10	13	12	3	7	2	5	7	6
Flap endonuclease GEN homolog 1 OS=Homo sapiens GN=GEN1 PE=1 SV=2	0.65		0	0	1	0	4	0	0	2	0
FLYWCH family member 2 OS=Homo sapiens GN=FLYWCH2 PE=1 SV=1	0.43		5	2	2	1	1	0	0	3	2
Forkhead box protein C1 OS=Homo sapiens GN=FOXC1 PE=1 SV=3	0.85		1	0	1	2	5	3	2	6	2
Forkhead box protein C2 OS=Homo sapiens GN=FOXC2 PE=1 SV=1	0.41		0	0	0	0	1	0	0	1	0
Forkhead box protein F1 OS=Homo sapiens GN=FOXF1 PE=1 SV=2	0.98		0	0	0	0	1	0	0	1	0
Forkhead box protein G1 OS=Homo sapiens GN=FOXG1 PE=1 SV=2	0.8		0	0	0	0	2	0	0	3	0
Forkhead box protein K1 OS=Homo sapiens GN=FOXK1 PE=1 SV=1	0.56		0	0	0	1	8	2	2	11	3
Forkhead box protein K2 OS=Homo sapiens GN=FOXK2 PE=1 SV=3	0.62		0	0	0	6	16	6	7	16	8
Forkhead box protein O1 OS=Homo sapiens GN=FOXO1 PE=1 SV=2	0.93		2	0	5	148	206	149	155	233	168
Fragile X mental retardation syndrome-related protein 1 OS=Homo sapiens GN=FXR1 PE=1 SV=3	0.91		4	5	7	5	17	3	2	16	10
Fragile X mental retardation syndrome-related protein 2 OS=Homo sapiens GN=FXR2 PE=1 SV=2	0.33		4	5	3	2	7	1	2	6	6
G patch domain and KOW motifs-containing protein OS=Homo sapiens GN=GPKOW PE=1 SV=2	0.91		5	2	3	0	8	1	0	9	0
G patch domain-containing protein 1 OS=Homo sapiens GN=GPATCH1 PE=1 SV=1	0.74		0	0	0	0	3	0	0	3	1
G patch domain-containing protein 11 OS=Homo sapiens GN=GPATCH11 PE=1 SV=3	0.37		0	0	0	0	0	0	0	0	1
G patch domain-containing protein 8 OS=Homo sapiens GN=GPATCH8 PE=1 SV=2	1		1	0	0	0	0	0	0	0	0
G protein-regulated inducer of neurite outgrowth 1 OS=Homo sapiens GN=GPRIN1 PE=1 SV=2	1		8	1	2	0	0	0	0	0	0
G2 and S phase-expressed protein 1 OS=Homo sapiens GN=GTSE1 PE=1 SV=3	0.81		0	2	0	5	14	2	3	14	7
G2/mitotic-specific cyclin-B1 OS=Homo sapiens GN=CCNB1 PE=1 SV=1	0.77		1	0	1	0	5	0	0	4	2
G2/mitotic-specific cyclin-B2 OS=Homo sapiens GN=CCNB2 PE=1 SV=1	0.87		0	0	0	0	2	0	0	1	1
Gamma-taxilin OS=Homo sapiens GN=TXLNG PE=1 SV=2	0.61		2	2	3	0	7	1	1	4	4
GC-rich promoter binding protein 1, isoform CRA_c OS=Homo sapiens GN=GPBP1 PE=1 SV=1	0.67		0	0	0	1	1	0	0	3	1
Gem-associated protein 5 OS=Homo sapiens GN=GEMIN5 PE=1 SV=3	0.84		11	5	15	3	14	4	3	14	4
Geminin OS=Homo sapiens GN=GMNN PE=1 SV=1	0.98		0	0	0	0	2	0	0	2	0
General transcription factor 3C polypeptide 2 OS=Homo sapiens GN=GTF3C2 PE=1 SV=2	0.37		0	1	0	0	0	0	0	1	0
General transcription factor 3C polypeptide 3 OS=Homo sapiens GN=GTF3C3 PE=1 SV=1	0.27		1	0	0	0	1	0	0	2	1
General transcription factor 3C polypeptide 4 OS=Homo sapiens GN=GTF3C4 PE=1 SV=2	0.53		0	0	2	0	4	0	0	5	2
General transcription factor IIE subunit 1 OS=Homo sapiens GN=GTF2E1 PE=1 SV=2	0.99		4	5	6	3	8	5	4	8	5
General transcription factor IIF subunit 1 OS=Homo sapiens GN=GTF2F1 PE=1 SV=2	0.8		10	6	11	3	14	4	2	14	5
General transcription factor IIF subunit 2 OS=Homo sapiens GN=GTF2F2 PE=1 SV=2	0.68		3	3	6	0	7	2	1	8	3
General transcription factor IIH subunit 2 OS=Homo sapiens GN=GTF2H2 PE=1 SV=1	0.37		0	0	0	0	1	0	0	0	0
Germinal-center associated nuclear protein OS=Homo sapiens GN=MCM3AP PE=1 SV=2	0.23		1	1	2	0	1	0	1	2	0
Glioma tumor suppressor candidate region gene 2 protein OS=Homo sapiens GN=GLTSCR2 PE=1 SV=2	1		0	0	1	0	0	0	0	0	0
Glutamate-rich WD repeat-containing protein 1 OS=Homo sapiens GN=GRWD1 PE=1 SV=1	0.98		0	1	1	0	1	0	0	1	0
Glutamine and serine-rich protein 1 OS=Homo sapiens GN=QSER1 PE=1 SV=3	0.46		0	0	0	1	5	2	1	7	4
Glutamine synthetase OS=Homo sapiens GN=GLUL PE=1 SV=4	0.78		0	1	1	0	2	1	1	1	0
Glutamine-rich protein 1 OS=Homo sapiens GN=QRICH1 PE=1 SV=1	0.59		0	0	0	1	2	1	0	4	3
Glycylpeptide N-tetradecanoyltransferase 1 OS=Homo sapiens GN=NMT1 PE=1 SV=2	1		3	1	1	0	0	0	0	0	0
Golgi resident protein GCP60 OS=Homo sapiens GN=ACBD3 PE=1 SV=4	0.77		1	1	1	0	8	0	0	4	1
GPALPP motifs-containing protein 1 OS=Homo sapiens GN=GPALPP1 PE=1 SV=1	0.87		6	7	8	0	6	1	0	4	2
G-protein-signaling modulator 2 OS=Homo sapiens GN=GPSM2 PE=1 SV=3	0.37		0	0	0	0	1	0	0	0	0
GRIP and coiled-coil domain-containing protein 1 OS=Homo sapiens GN=GCC1 PE=1 SV=1	0.98		0	0	0	0	1	0	0	1	0
Growth factor receptor-bound protein 2 OS=Homo sapiens GN=GRB2 PE=1 SV=1	0.37		0	0	0	0	1	0	0	0	0
GTPase Era, mitochondrial OS=Homo sapiens GN=ERAL1 PE=1 SV=2	0.37		0	0	0	0	1	0	0	0	0
GTP-binding nuclear protein Ran OS=Homo sapiens GN=RAN PE=1 SV=3	0.91		8	7	8	9	12	6	8	15	6
GTP-binding protein 1 OS=Homo sapiens GN=GTPBP1 PE=1 SV=3	0.77		0	0	2	0	3	0	0	2	0
GTP-binding protein Rheb OS=Homo sapiens GN=RHEB PE=1 SV=1	0.37		1	0	0	0	1	0	0	0	0
GTP-binding protein SAR1b OS=Homo sapiens GN=SAR1B PE=1 SV=1	0.98		0	0	0	0	1	0	0	1	0
Guanine nucleotide-binding protein G(I)/G(S)/G(O) subunit gamma-12 OS=Homo sapiens GN=GNG12 PE=1 SV=3	1		0	1	0	0	0	0	0	0	0
H/ACA ribonucleoprotein complex subunit 2 OS=Homo sapiens GN=NHP2 PE=1 SV=1	0.41		1	0	2	0	1	0	0	1	1
H/ACA ribonucleoprotein complex subunit 4 OS=Homo sapiens GN=DKC1 PE=1 SV=3	0.7		3	6	3	1	5	0	0	2	2
HEAT repeat-containing protein 1 OS=Homo sapiens GN=HEATR1 PE=1 SV=3	0.98		0	2	2	0	1	0	0	1	0
Heat shock 70 kDa protein 14 OS=Homo sapiens GN=HSPA14 PE=1 SV=1	1		0	0	1	0	0	0	0	0	0
Heat shock 70 kDa protein 1B OS=Homo sapiens GN=HSPA1B PE=1 SV=1	0.71		38	34	40	54	81	49	60	90	62
Heat shock 70 kDa protein 4 OS=Homo sapiens GN=HSPA4 PE=1 SV=4	0.39		0	1	1	0	3	0	0	5	1
Helicase ARIP4 OS=Homo sapiens GN=RAD54L2 PE=1 SV=4	0.51		0	0	0	1	8	1	1	4	1
Helicase-like transcription factor OS=Homo sapiens GN=HLTF PE=1 SV=2	0.73		0	0	0	0	5	0	0	3	0
Hemoglobin subunit alpha OS=Homo sapiens GN=HBA1 PE=1 SV=2	0.32		1	1	1	4	1	1	1	1	0
Hepatoma-derived growth factor OS=Homo sapiens GN=HDGF PE=1 SV=1	0.75		3	3	4	0	1	0	0	0	1
Heterochromatin protein 1-binding protein 3 (Fragment) OS=Homo sapiens GN=HP1BP3 PE=1 SV=1	0.61		4	6	6	0	4	0	0	4	2
Heterogeneous nuclear ribonucleoprotein A0 OS=Homo sapiens GN=HNRNPA0 PE=1 SV=1	0.18		3	4	6	5	10	4	2	11	4
Heterogeneous nuclear ribonucleoprotein A1 OS=Homo sapiens GN=HNRNPA1 PE=1 SV=5	0.84		17	27	35	25	47	19	16	60	28
Heterogeneous nuclear ribonucleoprotein A3 OS=Homo sapiens GN=HNRNPA3 PE=1 SV=2	0.96		7	16	20	13	30	16	11	34	24
Heterogeneous nuclear ribonucleoprotein F OS=Homo sapiens GN=HNRNPF PE=1 SV=3	0.54		2	5	6	3	5	3	1	10	7
Heterogeneous nuclear ribonucleoprotein L OS=Homo sapiens GN=HNRNPL PE=1 SV=2	0.71		7	14	16	11	26	9	8	28	17
Heterogeneous nuclear ribonucleoprotein U OS=Homo sapiens GN=HNRNPU PE=1 SV=6	0.88		22	39	38	31	53	30	24	58	47
Heterogeneous nuclear ribonucleoprotein U-like protein 2 OS=Homo sapiens GN=HNRNPUL2 PE=1 SV=1	0.92		0	0	0	0	3	0	0	2	1
Heterogeneous nuclear ribonucleoproteins A2/B1 OS=Homo sapiens GN=HNRNPA2B1 PE=1 SV=2	0.72		19	24	27	20	46	18	17	42	29
Hexokinase-2 OS=Homo sapiens GN=HK2 PE=1 SV=2	0.37		0	0	0	0	0	0	0	1	0
High mobility group nucleosome-binding domain-containing protein 3 OS=Homo sapiens GN=HMGN3 PE=1 SV=2	0.73		1	1	1	1	0	0	1	1	0
High mobility group nucleosome-binding domain-containing protein 4 OS=Homo sapiens GN=HMGN4 PE=1 SV=3	0.37		0	0	0	0	1	0	0	0	0
High mobility group protein 20A OS=Homo sapiens GN=HMG20A PE=1 SV=1	0.48		0	0	0	0	2	0	0	3	1
High mobility group protein B2 OS=Homo sapiens GN=HMGB2 PE=1 SV=2	0.98		1	3	3	0	3	0	0	2	0
High mobility group protein B3 OS=Homo sapiens GN=HMGB3 PE=1 SV=4	0.62		4	3	3	0	3	1	0	2	1
High mobility group protein HMGI-C OS=Homo sapiens GN=HMGA2 PE=1 SV=1	0.98		0	1	1	1	5	1	0	6	2
Histidine triad nucleotide-binding protein 1 OS=Homo sapiens GN=HINT1 PE=1 SV=2	0.48		1	2	4	1	2	0	1	2	1
Histidine triad nucleotide-binding protein 2, mitochondrial OS=Homo sapiens GN=HINT2 PE=1 SV=1	0.98		0	0	0	0	1	0	0	1	0
Histone acetyltransferase KAT6A OS=Homo sapiens GN=KAT6A PE=1 SV=2	0.64		0	0	0	0	2	0	0	1	0
Histone acetyltransferase type B catalytic subunit OS=Homo sapiens GN=HAT1 PE=1 SV=1	0.75		1	1	1	0	1	0	0	0	1
Histone chaperone ASF1A OS=Homo sapiens GN=ASF1A PE=1 SV=1	0.37		0	0	0	0	1	0	0	0	0
Histone chaperone ASF1B OS=Homo sapiens GN=ASF1B PE=1 SV=1	0.61		1	1	0	0	2	0	0	2	1
Histone deacetylase 1 OS=Homo sapiens GN=HDAC1 PE=1 SV=1	0.31		1	1	1	2	11	4	2	9	5
Histone deacetylase 2 OS=Homo sapiens GN=HDAC2 PE=1 SV=2	0.7		4	5	4	2	7	3	3	10	3
Histone deacetylase complex subunit SAP18 OS=Homo sapiens GN=SAP18 PE=1 SV=1	0.98		3	3	3	0	1	0	0	1	0
Histone H1x OS=Homo sapiens GN=H1FX PE=1 SV=1	0.79		4	4	5	2	4	2	1	5	4
Histone H2A deubiquitinase MYSM1 OS=Homo sapiens GN=MYSM1 PE=1 SV=1	0.48		1	0	0	0	2	1	0	2	0
Histone H2A.Z OS=Homo sapiens GN=H2AFZ PE=1 SV=2	0.69		3	3	3	4	6	2	5	6	5
Histone H2B type 1-M OS=Homo sapiens GN=HIST1H2BM PE=1 SV=3	0.93		10	11	12	19	32	15	17	26	26
Histone H4 OS=Homo sapiens GN=HIST1H4A PE=1 SV=2	0.46		25	28	30	42	52	45	33	54	44
Histone RNA hairpin-binding protein OS=Homo sapiens GN=SLBP PE=1 SV=1	0.64		1	0	0	0	2	0	0	1	0
Histone-binding protein RBBP7 OS=Homo sapiens GN=RBBP7 PE=1 SV=1	0.58		2	4	6	2	7	4	6	7	4
Histone-lysine N-methyltransferase 2B OS=Homo sapiens GN=KMT2B PE=1 SV=1	0.37		0	0	0	0	0	0	0	1	0
Histone-lysine N-methyltransferase SETD1A OS=Homo sapiens GN=SETD1A PE=1 SV=3	0.37		1	1	0	0	1	0	0	0	0
Histone-lysine N-methyltransferase SETD7 OS=Homo sapiens GN=SETD7 PE=1 SV=1	0.98		0	0	0	0	1	0	0	1	0
Histone-lysine N-methyltransferase, H3 lysine-36 and H4 lysine-20 specific OS=Homo sapiens GN=NSD1 PE=1 SV=1	0.9		0	1	0	0	3	1	1	1	1
HIV Tat-specific factor 1 OS=Homo sapiens GN=HTATSF1 PE=1 SV=1	0.37		2	2	2	0	2	0	0	0	0
Homeobox protein CDX-2 OS=Homo sapiens GN=CDX2 PE=2 SV=3	0.94		0	0	0	1	3	3	1	5	3
Homeobox protein DLX-1 OS=Homo sapiens GN=DLX1 PE=2 SV=3	0.3		0	0	0	0	1	1	0	0	1
Homeobox protein Hox-A10 OS=Homo sapiens GN=HOXA10 PE=1 SV=3	0.75		0	0	0	0	6	0	0	4	3
Homeobox protein Hox-A11 OS=Homo sapiens GN=HOXA11 PE=2 SV=2	0.75		0	0	0	0	1	0	0	0	1
Homeobox protein Hox-B6 OS=Homo sapiens GN=HOXB6 PE=1 SV=4	0.94		0	0	0	1	4	1	0	4	3
Homeobox protein Hox-B9 OS=Homo sapiens GN=HOXB9 PE=1 SV=2	0.4		0	0	0	2	9	2	3	7	6
Homeobox protein Hox-C10 OS=Homo sapiens GN=HOXC10 PE=1 SV=2	0.87		0	0	0	0	2	0	0	1	1
Homeobox protein Hox-C11 OS=Homo sapiens GN=HOXC11 PE=1 SV=1	0.71		0	0	0	0	4	1	0	3	1
Homeobox protein Hox-C4 OS=Homo sapiens GN=HOXC4 PE=1 SV=2	0.92		0	0	0	0	3	0	0	2	1
Homeobox protein Hox-C8 OS=Homo sapiens GN=HOXC8 PE=1 SV=2	0.49		0	0	0	0	0	0	0	3	0
Homeobox protein Hox-C9 OS=Homo sapiens GN=HOXC9 PE=1 SV=3	0.77		0	0	0	0	2	0	0	1	0
Homeobox protein Hox-D11 OS=Homo sapiens GN=HOXD11 PE=3 SV=3	0.7		0	0	0	2	2	0	0	3	1
Homeobox protein Hox-D13 OS=Homo sapiens GN=HOXD13 PE=1 SV=3	0.83		0	0	0	4	18	5	3	18	10
Homer protein homolog 1 OS=Homo sapiens GN=HOMER1 PE=1 SV=2	0.98		0	0	0	0	1	0	0	1	0
Hornerin OS=Homo sapiens GN=HRNR PE=1 SV=2	0.48		4	2	1	2	0	9	0	1	5
Host cell factor 2 OS=Homo sapiens GN=HCFC2 PE=1 SV=1	0.98		0	0	0	0	1	0	0	1	0
Hsp90 co-chaperone Cdc37 OS=Homo sapiens GN=CDC37 PE=1 SV=1	1		3	1	1	0	0	0	0	0	0
Immunity-related GTPase family Q protein OS=Homo sapiens GN=IRGQ PE=1 SV=1	0.36		0	0	0	0	1	0	1	1	0
Importin subunit alpha-1 OS=Homo sapiens GN=KPNA2 PE=1 SV=1	0.86		1	0	2	0	3	0	0	4	0
Importin subunit alpha-5 OS=Homo sapiens GN=KPNA1 PE=1 SV=3	0.077		0	0	0	1	3	1	0	1	0
Importin subunit alpha-7 OS=Homo sapiens GN=KPNA6 PE=1 SV=1	0.3		0	0	0	0	0	0	0	0	0
Importin-7 OS=Homo sapiens GN=IPO7 PE=1 SV=1	0.57		0	1	0	0	1	1	0	2	2
Inhibitor of Bruton tyrosine kinase OS=Homo sapiens GN=IBTK PE=1 SV=3	0.64		0	0	0	0	2	0	0	1	0
Inhibitor of growth protein 3 OS=Homo sapiens GN=ING3 PE=1 SV=2	0.35		0	0	0	0	1	0	0	1	2
Inner nuclear membrane protein Man1 OS=Homo sapiens GN=LEMD3 PE=1 SV=2	0.37		1	0	1	0	0	0	0	1	0
INO80 complex subunit B OS=Homo sapiens GN=INO80B PE=1 SV=2	0.37		0	0	0	0	0	0	0	1	0
INO80 complex subunit E OS=Homo sapiens GN=INO80E PE=1 SV=1	0.37		0	0	0	0	1	0	0	0	0
Inorganic pyrophosphatase OS=Homo sapiens GN=PPA1 PE=1 SV=2	0.37		2	3	2	0	0	0	0	0	1
Inositol hexakisphosphate and diphosphoinositol-pentakisphosphate kinase 2 OS=Homo sapiens GN=PPIP5K2 PE=1 SV=1	1		1	1	1	0	0	0	0	0	0
Insulin receptor substrate 4 OS=Homo sapiens GN=IRS4 PE=1 SV=1	0.47		2	3	4	3	9	3	3	10	5
Insulin-like growth factor 2 mRNA-binding protein 1 OS=Homo sapiens GN=IGF2BP1 PE=1 SV=2	0.48		13	15	18	17	23	12	9	23	20
Insulin-like growth factor 2 mRNA-binding protein 3 OS=Homo sapiens GN=IGF2BP3 PE=1 SV=2	0.88		1	2	5	2	9	3	2	10	6
Integrator complex subunit 12 OS=Homo sapiens GN=INTS12 PE=1 SV=1	0.9		1	1	0	1	12	1	0	10	3
Integrin-linked kinase-associated serine/threonine phosphatase 2C OS=Homo sapiens GN=ILKAP PE=1 SV=1	0.23		2	5	5	0	3	1	1	4	2
Interferon regulatory factor 2-binding protein 1 OS=Homo sapiens GN=IRF2BP1 PE=1 SV=1	0.27		0	0	0	0	1	0	0	2	1
Interleukin enhancer-binding factor 2 OS=Homo sapiens GN=ILF2 PE=1 SV=2	0.2		6	11	16	7	20	11	7	15	10
Intracellular hyaluronan-binding protein 4 OS=Homo sapiens GN=HABP4 PE=1 SV=1	0.37		0	0	0	0	0	0	0	1	0
Intraflagellar transport protein 27 homolog OS=Homo sapiens GN=IFT27 PE=1 SV=1	1		3	0	4	0	0	0	0	0	0
Intron-binding protein aquarius OS=Homo sapiens GN=AQR PE=1 SV=4	0.37		0	0	0	0	0	0	0	1	0
iRT_Protein_with_AAAAK_spacers concatenated Biognosys Retention Time Kit peptides with AAAAK spacers	0.37		0	1	2	0	1	0	0	0	0
Isoform 1 of Bromodomain adjacent to zinc finger domain protein 2A OS=Homo sapiens GN=BAZ2A	0.45		0	0	0	2	6	0	1	5	7
Isoform 1 of Centrosome and spindle pole-associated protein 1 OS=Homo sapiens GN=CSPP1	0.61		0	0	0	1	9	0	2	9	2
Isoform 1 of Core histone macro-H2A.1 OS=Homo sapiens GN=H2AFY	0.71		1	2	2	3	6	4	1	9	6
Isoform 1 of Cyclic AMP-dependent transcription factor ATF-7 OS=Homo sapiens GN=ATF7	0.62		0	0	0	0	3	0	0	3	1
Isoform 1 of ETS-related transcription factor Elf-2 OS=Homo sapiens GN=ELF2	0.44		0	0	2	1	2	2	2	3	2
Isoform 1 of Four and a half LIM domains protein 1 OS=Homo sapiens GN=FHL1	0.33		7	6	9	3	4	2	2	4	2
Isoform 1 of Gamma-adducin OS=Homo sapiens GN=ADD3	1		5	4	3	0	0	0	0	0	0
Isoform 1 of Histone-lysine N-methyltransferase, H3 lysine-79 specific OS=Homo sapiens GN=DOT1L	0.98		0	0	0	0	5	1	0	4	2
Isoform 1 of Nuclear factor 1 C-type OS=Homo sapiens GN=NFIC	0.71		0	0	0	0	5	1	0	5	1
Isoform 1 of Peroxisome proliferator-activated receptor gamma OS=Homo sapiens GN=PPARG	0.37		0	0	0	0	2	0	0	0	0
Isoform 1 of Protein AF-10 OS=Homo sapiens GN=MLLT10	0.37		0	0	0	0	0	0	0	1	0
Isoform 1 of RNA-binding protein Raly OS=Homo sapiens GN=RALY	0.6		0	2	2	1	6	1	0	6	6
Isoform 1 of SRSF protein kinase 1 OS=Homo sapiens GN=SRPK1	0.98		4	1	4	0	5	1	0	4	2
Isoform 1 of Tyrosine 3-monooxygenase OS=Homo sapiens GN=TH	0.37		0	0	1	0	0	1	0	0	0
Isoform 1 of Vinculin OS=Homo sapiens GN=VCL	0.98		3	2	3	0	1	0	0	1	0
Isoform 1 of Voltage-dependent anion-selective channel protein 2 OS=Homo sapiens GN=VDAC2	0.47		3	4	4	6	5	5	4	7	4
Isoform 10 of Abl interactor 1 OS=Homo sapiens GN=ABI1	1		1	0	1	0	0	0	0	0	0
Isoform 10 of Aprataxin OS=Homo sapiens GN=APTX	0.98		0	0	0	0	2	0	0	2	0
Isoform 10 of Calpastatin OS=Homo sapiens GN=CAST	1		2	1	1	0	0	0	0	0	0
Isoform 10 of Methyl-CpG-binding domain protein 1 OS=Homo sapiens GN=MBD1	0.98		0	0	0	0	1	0	0	1	0
Isoform 10 of Protein fosB OS=Homo sapiens GN=FOSB	0.37		0	0	0	0	2	0	0	0	0
Isoform 12 of Titin OS=Homo sapiens GN=TTN	0.98		0	0	0	0	1	0	0	1	0
Isoform 1A of Mitogen-activated protein kinase kinase kinase 7 OS=Homo sapiens GN=MAP3K7	0.28		1	1	1	0	2	0	0	4	2
Isoform 1AB of Catenin delta-1 OS=Homo sapiens GN=CTNND1	0.4		13	8	11	2	9	6	2	9	3
Isoform 2 of 2',5'-phosphodiesterase 12 OS=Homo sapiens GN=PDE12	0.37		0	0	0	0	1	0	0	0	0
Isoform 2 of 26S protease regulatory subunit 4 OS=Homo sapiens GN=PSMC1	1		0	0	1	0	0	0	0	0	0
Isoform 2 of 26S proteasome non-ATPase regulatory subunit 1 OS=Homo sapiens GN=PSMD1	1		2	1	1	0	0	0	0	0	0
Isoform 2 of 28S ribosomal protein S27, mitochondrial OS=Homo sapiens GN=MRPS27	0.38		0	0	1	0	3	1	0	2	0
Isoform 2 of 28S ribosomal protein S29, mitochondrial OS=Homo sapiens GN=DAP3	0.39		0	0	0	0	3	0	0	5	2
Isoform 2 of 40S ribosomal protein S20 OS=Homo sapiens GN=RPS20	0.38		4	4	5	4	5	4	2	5	5
Isoform 2 of 40S ribosomal protein S24 OS=Homo sapiens GN=RPS24	0.61		2	4	6	3	6	2	2	7	2
Isoform 2 of 4F2 cell-surface antigen heavy chain OS=Homo sapiens GN=SLC3A2	1		0	1	1	0	0	0	0	0	0
Isoform 2 of 5'-3' exoribonuclease 1 OS=Homo sapiens GN=XRN1	0.45		6	4	5	9	23	8	9	27	12
Isoform 2 of 5'-nucleotidase domain-containing protein 1 OS=Homo sapiens GN=NT5DC1	1		0	2	2	0	0	0	0	0	0
Isoform 2 of 60S ribosomal protein L11 OS=Homo sapiens GN=RPL11	0.83		3	4	5	3	3	3	3	3	3
Isoform 2 of 60S ribosomal protein L28 OS=Homo sapiens GN=RPL28	0.1		3	4	5	2	4	1	2	6	3
Isoform 2 of Actin-related protein 2 OS=Homo sapiens GN=ACTR2	1		1	1	2	0	0	0	0	0	0
Isoform 2 of Activating transcription factor 7-interacting protein 1 OS=Homo sapiens GN=ATF7IP	1		0	0	1	0	0	0	0	0	0
Isoform 2 of Acyl-CoA synthetase family member 4 OS=Homo sapiens GN=AASDH	0.62		0	0	0	0	3	0	0	4	1
Isoform 2 of Adapter protein CIKS OS=Homo sapiens GN=TRAF3IP2	0.26		0	0	0	0	1	0	1	0	1
Isoform 2 of Adaptin ear-binding coat-associated protein 2 OS=Homo sapiens GN=NECAP2	0.24		1	0	0	2	2	2	1	1	2
Isoform 2 of Adenylate kinase 2, mitochondrial OS=Homo sapiens GN=AK2	1		0	0	1	0	0	0	0	0	0
Isoform 2 of ADP-ribosylation factor GTPase-activating protein 2 OS=Homo sapiens GN=ARFGAP2	1		1	0	1	0	0	0	0	0	0
Isoform 2 of ADP-ribosylation factor-like protein 1 OS=Homo sapiens GN=ARL1	0.48		0	0	0	0	2	1	0	2	0
Isoform 2 of A-kinase anchor protein 12 OS=Homo sapiens GN=AKAP12	1		2	0	1	0	0	0	0	0	0
Isoform 2 of Alpha-adducin OS=Homo sapiens GN=ADD1	0.37		5	6	8	0	0	0	0	1	0
Isoform 2 of Alpha-endosulfine OS=Homo sapiens GN=ENSA	0.34		5	5	6	0	2	0	0	3	2
Isoform 2 of Alstrom syndrome protein 1 OS=Homo sapiens GN=ALMS1	1		0	0	0	0	0	0	0	0	0
Isoform 2 of Aminoacyl tRNA synthase complex-interacting multifunctional protein 1 OS=Homo sapiens GN=AIMP1	1		0	3	3	0	0	0	0	0	0
Isoform 2 of Annexin A2 OS=Homo sapiens GN=ANXA2	0.3		4	8	6	2	2	2	0	3	2
Isoform 2 of Anoctamin-2 OS=Homo sapiens GN=ANO2	1		0	0	0	0	0	0	0	0	0
Isoform 2 of AP-2 complex subunit beta OS=Homo sapiens GN=AP2B1	0.34		1	2	2	0	2	1	0	5	3
Isoform 2 of AP-2 complex subunit mu OS=Homo sapiens GN=AP2M1	0.25		1	3	2	1	5	1	2	4	3
Isoform 2 of AP2-associated protein kinase 1 OS=Homo sapiens GN=AAK1	1		6	5	4	0	0	0	0	0	0
Isoform 2 of AP-3 complex subunit delta-1 OS=Homo sapiens GN=AP3D1	0.37		5	7	4	0	0	0	0	1	0
Isoform 2 of Apoptosis inhibitor 5 OS=Homo sapiens GN=API5	0.27		2	2	3	0	1	0	0	2	1
Isoform 2 of Arf-GAP with GTPase, ANK repeat and PH domain-containing protein 3 OS=Homo sapiens GN=AGAP3	0.37		0	0	0	0	0	0	0	1	0
Isoform 2 of Armadillo repeat-containing protein 8 OS=Homo sapiens GN=ARMC8	1		0	1	0	0	0	0	0	0	0
Isoform 2 of Asparagine synthetase [glutamine-hydrolyzing] OS=Homo sapiens GN=ASNS	0.86		7	5	12	0	3	0	1	0	0
Isoform 2 of Astrocytic phosphoprotein PEA-15 OS=Homo sapiens GN=PEA15	1		2	2	2	0	0	0	0	0	0
Isoform 2 of ATP synthase subunit f, mitochondrial OS=Homo sapiens GN=ATP5J2	0.37		0	0	0	0	0	0	0	2	0
Isoform 2 of ATPase WRNIP1 OS=Homo sapiens GN=WRNIP1	0.48		2	3	1	0	0	2	0	1	0
Isoform 2 of ATP-binding cassette sub-family F member 1 OS=Homo sapiens GN=ABCF1	0.98		11	12	13	0	3	1	0	5	0
Isoform 2 of ATP-binding cassette sub-family F member 2 OS=Homo sapiens GN=ABCF2	0.49		0	1	3	0	1	0	0	4	0
Isoform 2 of ATP-binding cassette sub-family F member 3 OS=Homo sapiens GN=ABCF3	0.37		0	1	2	0	0	0	0	1	0
Isoform 2 of ATP-citrate synthase OS=Homo sapiens GN=ACLY	1		4	7	8	0	0	0	0	0	0
Isoform 2 of ATP-dependent RNA helicase DDX54 OS=Homo sapiens GN=DDX54	0.41		2	2	3	0	2	0	0	2	2
Isoform 2 of ATP-dependent RNA helicase DHX36 OS=Homo sapiens GN=DHX36	0.96		2	2	5	0	12	2	0	11	4
Isoform 2 of AT-rich interactive domain-containing protein 2 OS=Homo sapiens GN=ARID2	1		0	0	0	0	0	0	0	0	0
Isoform 2 of Aurora kinase B OS=Homo sapiens GN=AURKB	0.65		1	1	1	2	4	2	2	6	2
Isoform 2 of BAG family molecular chaperone regulator 2 OS=Homo sapiens GN=BAG2	0.82		0	2	2	2	2	4	2	4	5
Isoform 2 of Band 4.1-like protein 3 OS=Homo sapiens GN=EPB41L3	0.37		9	8	14	0	0	0	0	1	0
Isoform 2 of Band 4.1-like protein 5 OS=Homo sapiens GN=EPB41L5	0.37		0	0	0	0	0	0	0	1	0
Isoform 2 of Basic leucine zipper and W2 domain-containing protein 1 OS=Homo sapiens GN=BZW1	1		2	0	0	0	0	0	0	0	0
Isoform 2 of Basigin OS=Homo sapiens GN=BSG	1		0	2	1	0	0	0	0	0	0
Isoform 2 of B-cell CLL/lymphoma 9-like protein OS=Homo sapiens GN=BCL9L	0.37		0	0	0	0	1	0	0	0	0
Isoform 2 of B-cell lymphoma/leukemia 11A OS=Homo sapiens GN=BCL11A	1		0	0	0	0	0	0	0	0	0
Isoform 2 of B-cell receptor-associated protein 31 OS=Homo sapiens GN=BCAP31	0.37		0	0	1	0	0	0	0	1	0
Isoform 2 of Bifunctional polynucleotide phosphatase/kinase OS=Homo sapiens GN=PNKP	1		0	0	0	0	0	0	0	0	0
Isoform 2 of Breakpoint cluster region protein OS=Homo sapiens GN=BCR	1		2	0	1	0	0	0	0	0	0
Isoform 2 of Bromodomain-containing protein 1 OS=Homo sapiens GN=BRD1	1		0	0	0	0	0	0	0	0	0
Isoform 2 of BTB/POZ domain-containing protein KCTD15 OS=Homo sapiens GN=KCTD15	0.14		0	0	0	0	0	0	0	1	1
Isoform 2 of BUD13 homolog OS=Homo sapiens GN=BUD13	0.37		1	1	0	0	0	0	0	1	0
Isoform 2 of Cactin OS=Homo sapiens GN=CACTIN	0.69		1	3	3	2	9	4	3	8	3
Isoform 2 of Calcium-independent phospholipase A2-gamma OS=Homo sapiens GN=PNPLA8	0.37		0	0	0	0	0	0	0	1	0
Isoform 2 of Calmodulin-regulated spectrin-associated protein 2 OS=Homo sapiens GN=CAMSAP2	1		1	0	0	0	0	0	0	0	0
Isoform 2 of Calnexin OS=Homo sapiens GN=CANX	0.98		1	2	2	0	1	0	0	1	0
Isoform 2 of Caprin-1 OS=Homo sapiens GN=CAPRIN1	0.48		4	7	6	1	6	1	1	6	4
Isoform 2 of Casein kinase I isoform alpha OS=Homo sapiens GN=CSNK1A1	0.52		1	1	1	11	14	14	10	14	12
Isoform 2 of CCAAT/enhancer-binding protein beta OS=Homo sapiens GN=CEBPB	0.27		0	0	0	0	1	0	0	2	1
Isoform 2 of CCR4-NOT transcription complex subunit 1 OS=Homo sapiens GN=CNOT1	0.37		0	0	0	0	1	0	0	0	0
Isoform 2 of CCR4-NOT transcription complex subunit 10 OS=Homo sapiens GN=CNOT10	0.64		0	0	0	0	2	0	0	1	0
Isoform 2 of CDK-activating kinase assembly factor MAT1 OS=Homo sapiens GN=MNAT1	0.46		1	0	1	1	2	1	3	2	1
Isoform 2 of Cell division cycle protein 16 homolog OS=Homo sapiens GN=CDC16	1		1	0	2	0	0	0	0	0	0
Isoform 2 of Cellular nucleic acid-binding protein OS=Homo sapiens GN=CNBP	0.41		0	1	1	0	1	0	0	1	1
Isoform 2 of Centriolar coiled-coil protein of 110 kDa OS=Homo sapiens GN=CCP110	0.37		0	0	0	0	0	0	1	0	0
Isoform 2 of Centrosomal protein of 41 kDa OS=Homo sapiens GN=CEP41	1		1	1	1	0	0	0	0	0	0
Isoform 2 of Centrosomal protein of 63 kDa OS=Homo sapiens GN=CEP63	0.64		0	0	0	0	2	0	0	1	0
Isoform 2 of Charged multivesicular body protein 5 OS=Homo sapiens GN=CHMP5	0.37		3	1	2	0	2	0	0	0	0
Isoform 2 of Chloride channel CLIC-like protein 1 OS=Homo sapiens GN=CLCC1	1		1	0	0	0	0	0	0	0	0
Isoform 2 of Chromatin modification-related protein MEAF6 OS=Homo sapiens GN=MEAF6	0.98		0	0	0	0	1	0	0	1	0
Isoform 2 of Chromodomain Y-like protein OS=Homo sapiens GN=CDYL	1		0	0	1	0	0	0	0	0	0
Isoform 2 of Chromodomain-helicase-DNA-binding protein 1-like OS=Homo sapiens GN=CHD1L	0.99		0	0	1	0	14	1	0	12	3
Isoform 2 of Cip1-interacting zinc finger protein OS=Homo sapiens GN=CIZ1	0.37		0	0	0	0	0	0	0	1	0
Isoform 2 of C-Jun-amino-terminal kinase-interacting protein 4 OS=Homo sapiens GN=SPAG9	1		7	1	2	0	0	0	0	0	0
Isoform 2 of Cleavage and polyadenylation specificity factor subunit 6 OS=Homo sapiens GN=CPSF6	0.96		8	6	12	15	26	17	16	30	18
Isoform 2 of Cleavage stimulation factor subunit 2 OS=Homo sapiens GN=CSTF2	0.98		0	0	0	0	1	0	0	1	0
Isoform 2 of Coiled-coil domain-containing protein 77 OS=Homo sapiens GN=CCDC77	0.43		0	0	0	4	12	5	2	14	3
Isoform 2 of Cold shock domain-containing protein E1 OS=Homo sapiens GN=CSDE1	0.65		33	32	40	15	36	22	17	42	26
Isoform 2 of COP9 signalosome complex subunit 8 OS=Homo sapiens GN=COPS8	1		1	1	1	0	0	0	0	0	0
Isoform 2 of Coronin-1C OS=Homo sapiens GN=CORO1C	0.87		13	6	7	4	5	2	3	7	3
Isoform 2 of Coronin-7 OS=Homo sapiens GN=CORO7	1		1	0	0	0	0	0	0	0	0
Isoform 2 of CREB-regulated transcription coactivator 1 OS=Homo sapiens GN=CRTC1	0.98		0	0	0	0	1	0	0	1	0
Isoform 2 of CUGBP Elav-like family member 1 OS=Homo sapiens GN=CELF1	0.71		1	3	3	2	5	0	0	8	3
Isoform 2 of Cullin-3 OS=Homo sapiens GN=CUL3	0.98		0	0	1	0	1	0	0	1	0
Isoform 2 of Cullin-4B OS=Homo sapiens GN=CUL4B	0.32		3	5	5	1	2	0	1	3	1
Isoform 2 of Cyclic AMP-responsive element-binding protein 5 OS=Homo sapiens GN=CREB5	0.78		0	0	0	1	14	1	1	15	4
Isoform 2 of Cyclin-dependent kinase 2-associated protein 1 OS=Homo sapiens GN=CDK2AP1	0.62		1	1	0	1	1	1	1	1	2
Isoform 2 of Cyclin-dependent kinase 8 OS=Homo sapiens GN=CDK8	0.27		0	0	0	0	5	1	1	6	4
Isoform 2 of Cyclin-L1 OS=Homo sapiens GN=CCNL1	1		0	1	0	0	0	0	0	0	0
Isoform 2 of Cyclin-related protein FAM58A OS=Homo sapiens GN=FAM58A	0.98		0	0	0	0	1	0	0	1	0
Isoform 2 of Cyclin-T2 OS=Homo sapiens GN=CCNT2	0.46		0	0	0	3	8	4	4	7	6
Isoform 2 of Cysteine and histidine-rich domain-containing protein 1 OS=Homo sapiens GN=CHORDC1	0.8		5	4	5	1	4	1	2	3	1
Isoform 2 of Cytohesin-3 OS=Homo sapiens GN=CYTH3	0.37		0	0	0	0	0	0	0	1	0
Isoform 2 of Cytoplasmic dynein 1 light intermediate chain 2 OS=Homo sapiens GN=DYNC1LI2	1		1	1	0	0	0	0	0	0	0
Isoform 2 of Cytoskeleton-associated protein 5 OS=Homo sapiens GN=CKAP5	0.97		4	5	5	0	1	3	1	4	1
Isoform 2 of DAZ-associated protein 1 OS=Homo sapiens GN=DAZAP1	0.51		1	3	2	0	4	1	0	3	0
Isoform 2 of Dedicator of cytokinesis protein 7 OS=Homo sapiens GN=DOCK7	1		0	1	4	0	0	0	0	0	0
Isoform 2 of Deoxyuridine 5'-triphosphate nucleotidohydrolase, mitochondrial OS=Homo sapiens GN=DUT	0.69		3	4	6	1	2	2	2	2	2
Isoform 2 of Dermcidin OS=Homo sapiens GN=DCD	1		2	0	0	0	0	0	0	0	0
Isoform 2 of Diablo homolog, mitochondrial OS=Homo sapiens GN=DIABLO	0.37		1	0	0	0	0	0	1	0	0
Isoform 2 of Dihydrolipoyllysine-residue succinyltransferase component of 2-oxoglutarate dehydrogenase complex, mitochondrial OS=Homo sapiens GN=DLST	0.37		0	0	0	0	0	0	0	1	0
Isoform 2 of Dihydropyrimidinase-related protein 2 OS=Homo sapiens GN=DPYSL2	0.98		1	4	4	0	1	0	0	2	0
Isoform 2 of Diphthine methyl ester synthase OS=Homo sapiens GN=DPH5	1		1	1	2	0	0	0	0	0	0
Isoform 2 of DNA endonuclease RBBP8 OS=Homo sapiens GN=RBBP8	0.52		0	0	0	1	2	1	1	1	4
Isoform 2 of DNA polymerase delta subunit 3 OS=Homo sapiens GN=POLD3	1		2	2	3	0	2	1	0	1	2
Isoform 2 of DNA repair protein complementing XP-C cells OS=Homo sapiens GN=XPC	0.64		0	0	0	0	2	0	0	1	0
Isoform 2 of DNA repair protein RAD50 OS=Homo sapiens GN=RAD50	0.97		3	3	4	0	5	1	0	6	1
Isoform 2 of DNA replication licensing factor MCM3 OS=Homo sapiens GN=MCM3	0.98		0	1	3	0	2	0	0	2	0
Isoform 2 of DNA topoisomerase 2-alpha OS=Homo sapiens GN=TOP2A	0.63		1	0	0	6	15	2	4	14	8
Isoform 2 of DNA-3-methyladenine glycosylase OS=Homo sapiens GN=MPG	0.61		2	3	4	0	2	1	0	3	2
Isoform 2 of DNA-binding protein RFX7 OS=Homo sapiens GN=RFX7	0.37		0	0	0	0	2	0	0	0	0
Isoform 2 of DNA-dependent protein kinase catalytic subunit OS=Homo sapiens GN=PRKDC	0.7		0	0	0	0	0	2	1	1	2
Isoform 2 of DNA-directed RNA polymerase I subunit RPA2 OS=Homo sapiens GN=POLR1B	1		0	1	1	0	0	0	0	0	0
Isoform 2 of DNA-directed RNA polymerase I subunit RPA34 OS=Homo sapiens GN=CD3EAP	0.37		1	0	1	0	1	0	0	0	0
Isoform 2 of DNA-directed RNA polymerase I subunit RPA49 OS=Homo sapiens GN=POLR1E	0.37		1	0	0	0	0	0	0	1	0
Isoform 2 of DNA-directed RNA polymerase III subunit RPC8 OS=Homo sapiens GN=POLR3H	0.37		0	0	0	0	0	0	0	1	0
Isoform 2 of DnaJ homolog subfamily A member 3, mitochondrial OS=Homo sapiens GN=DNAJA3	0.24		1	2	2	1	2	2	2	3	3
Isoform 2 of Double-stranded RNA-binding protein Staufen homolog 2 OS=Homo sapiens GN=STAU2	0.41		0	1	0	0	3	0	0	3	3
Isoform 2 of Drebrin OS=Homo sapiens GN=DBN1	1		5	4	3	0	0	0	0	0	0
Isoform 2 of Dual specificity protein kinase TTK OS=Homo sapiens GN=TTK	0.37		0	0	0	0	2	0	0	0	0
Isoform 2 of Dynactin subunit 4 OS=Homo sapiens GN=DCTN4	1		0	0	1	0	0	0	0	0	0
Isoform 2 of Dynamin-binding protein OS=Homo sapiens GN=DNMBP	0.35		0	0	0	0	1	1	0	1	0
Isoform 2 of E1A-binding protein p400 OS=Homo sapiens GN=EP400	0.43		0	0	0	11	29	16	15	29	21
Isoform 2 of E3 SUMO-protein ligase PIAS1 OS=Homo sapiens GN=PIAS1	0.48		0	0	0	1	1	1	1	4	1
Isoform 2 of E3 ubiquitin-protein ligase Itchy homolog OS=Homo sapiens GN=ITCH	0.51		0	0	0	0	2	0	0	2	1
Isoform 2 of E3 ubiquitin-protein ligase Praja-2 OS=Homo sapiens GN=PJA2	0.37		0	0	0	0	0	0	0	1	0
Isoform 2 of E3 ubiquitin-protein ligase UHRF1 OS=Homo sapiens GN=UHRF1	0.55		0	1	0	0	3	0	0	5	1
Isoform 2 of E3 ubiquitin-protein ligase ZFP91 OS=Homo sapiens GN=ZFP91	0.41		1	0	0	0	1	0	0	1	1
Isoform 2 of Egl nine homolog 1 OS=Homo sapiens GN=EGLN1	0.8		1	2	2	0	2	0	0	3	0
Isoform 2 of EH domain-binding protein 1 OS=Homo sapiens GN=EHBP1	1		2	0	1	0	0	0	0	0	0
Isoform 2 of ELAV-like protein 1 OS=Homo sapiens GN=ELAVL1	0.71		6	10	10	10	13	9	8	12	12
Isoform 2 of Elongation factor 1-gamma OS=Homo sapiens GN=EEF1G	0.55		12	13	20	1	4	1	1	3	1
Isoform 2 of Endoribonuclease Dicer OS=Homo sapiens GN=DICER1	1		6	3	2	0	0	0	0	0	0
Isoform 2 of ER membrane protein complex subunit 1 OS=Homo sapiens GN=EMC1	1		1	1	2	0	0	0	0	0	0
Isoform 2 of Ethylmalonyl-CoA decarboxylase OS=Homo sapiens GN=ECHDC1	1		2	1	1	0	0	0	0	0	0
Isoform 2 of Eukaryotic peptide chain release factor GTP-binding subunit ERF3A OS=Homo sapiens GN=GSPT1	1		3	4	6	0	0	0	0	0	0
Isoform 2 of Eukaryotic translation initiation factor 3 subunit B OS=Homo sapiens GN=EIF3B	0.28		7	5	6	0	1	1	1	1	2
Isoform 2 of Eukaryotic translation initiation factor 3 subunit D OS=Homo sapiens GN=EIF3D	0.33		7	8	7	5	8	8	4	8	6
Isoform 2 of Eukaryotic translation initiation factor 3 subunit J OS=Homo sapiens GN=EIF3J	1		1	1	1	0	0	0	0	0	0
Isoform 2 of Eukaryotic translation initiation factor 3 subunit K OS=Homo sapiens GN=EIF3K	1		0	1	0	0	0	0	0	0	0
Isoform 2 of Eukaryotic translation initiation factor 4 gamma 2 OS=Homo sapiens GN=EIF4G2	0.56		2	3	4	3	5	4	2	8	3
Isoform 2 of Eukaryotic translation initiation factor 5A-1 OS=Homo sapiens GN=EIF5A	0.63		15	11	17	4	4	5	6	5	6
Isoform 2 of Exosome component 10 OS=Homo sapiens GN=EXOSC10	0.98		3	3	4	0	1	0	0	1	0
Isoform 2 of Extended synaptotagmin-1 OS=Homo sapiens GN=ESYT1	0.66		6	5	7	0	1	0	0	2	0
Isoform 2 of Extended synaptotagmin-2 OS=Homo sapiens GN=ESYT2	1		2	2	2	0	0	0	0	0	0
Isoform 2 of Eyes absent homolog 3 OS=Homo sapiens GN=EYA3	0.36		0	0	1	0	3	1	1	2	3
Isoform 2 of Eyes absent homolog 4 OS=Homo sapiens GN=EYA4	0.8		0	0	0	0	2	2	0	2	2
Isoform 2 of F-actin-capping protein subunit beta OS=Homo sapiens GN=CAPZB	0.58		7	9	8	0	2	0	0	1	2
Isoform 2 of Forkhead box protein J3 OS=Homo sapiens GN=FOXJ3	0.64		0	0	0	0	2	0	0	1	0
Isoform 2 of Forkhead box protein M1 OS=Homo sapiens GN=FOXM1	0.37		0	0	0	0	1	0	0	0	0
Isoform 2 of Formin-binding protein 1-like OS=Homo sapiens GN=FNBP1L	1		0	1	0	0	0	0	0	0	0
Isoform 2 of Formin-binding protein 4 OS=Homo sapiens GN=FNBP4	1		3	1	1	0	0	0	0	0	0
Isoform 2 of Fructose-bisphosphate aldolase A OS=Homo sapiens GN=ALDOA	1		0	1	1	0	0	0	0	0	0
Isoform 2 of Fumarylacetoacetase OS=Homo sapiens GN=FAH	0.95		1	1	1	0	0	1	1	0	0
Isoform 2 of G protein pathway suppressor 2 OS=Homo sapiens GN=GPS2	0.39		0	0	0	4	5	4	3	5	4
Isoform 2 of General transcription factor 3C polypeptide 1 OS=Homo sapiens GN=GTF3C1	0.37		0	0	1	0	1	0	0	0	0
Isoform 2 of Glioma tumor suppressor candidate region gene 1 protein OS=Homo sapiens GN=GLTSCR1	0.3		0	0	0	3	2	1	0	3	1
Isoform 2 of Glutamine--tRNA ligase OS=Homo sapiens GN=QARS	1		1	1	2	0	0	0	0	0	0
Isoform 2 of Glutathione S-transferase C-terminal domain-containing protein OS=Homo sapiens GN=GSTCD	1		1	0	0	0	0	0	0	0	0
Isoform 2 of GMP synthase [glutamine-hydrolyzing] OS=Homo sapiens GN=GMPS	0.37		4	3	5	0	0	0	0	0	1
Isoform 2 of Golgi-associated PDZ and coiled-coil motif-containing protein OS=Homo sapiens GN=GOPC	0.98		1	0	0	0	1	0	0	1	0
Isoform 2 of Golgin subfamily A member 5 OS=Homo sapiens GN=GOLGA5	0.98		3	2	1	0	1	0	0	1	0
Isoform 2 of Golgi-specific brefeldin A-resistance guanine nucleotide exchange factor 1 OS=Homo sapiens GN=GBF1	0.37		0	0	0	0	0	0	1	0	0
Isoform 2 of Granulins OS=Homo sapiens GN=GRN	0.98		0	0	0	0	1	0	0	1	0
Isoform 2 of GRB2-associated-binding protein 1 OS=Homo sapiens GN=GAB1	1		2	1	3	0	0	0	0	0	0
Isoform 2 of G-rich sequence factor 1 OS=Homo sapiens GN=GRSF1	0.27		0	1	1	0	1	0	0	2	1
Isoform 2 of GTPase-activating protein and VPS9 domain-containing protein 1 OS=Homo sapiens GN=GAPVD1	1		3	0	3	0	0	0	0	0	0
Isoform 2 of Guanine nucleotide-binding protein G(i) subunit alpha-2 OS=Homo sapiens GN=GNAI2	1		0	1	1	0	0	0	0	0	0
Isoform 2 of Guanine nucleotide-binding protein-like 3 OS=Homo sapiens GN=GNL3	0.61		7	8	7	3	6	2	3	5	4
Isoform 2 of H(+)/Cl(-) exchange transporter 7 OS=Homo sapiens GN=CLCN7	1		1	1	0	0	0	0	0	0	0
Isoform 2 of H/ACA ribonucleoprotein complex subunit 1 OS=Homo sapiens GN=GAR1	0.37		0	0	1	0	0	0	0	1	0
Isoform 2 of HD domain-containing protein 2 OS=Homo sapiens GN=HDDC2	1		2	3	2	0	0	0	0	0	0
Isoform 2 of Heat shock protein 75 kDa, mitochondrial OS=Homo sapiens GN=TRAP1	0.37		0	0	0	0	2	0	0	0	0
Isoform 2 of Helicase SRCAP OS=Homo sapiens GN=SRCAP	0.99		0	0	0	0	2	0	0	2	1
Isoform 2 of Hepatocyte nuclear factor 3-alpha OS=Homo sapiens GN=FOXA1	0.37		0	0	0	0	1	0	0	0	0
Isoform 2 of Heterogeneous nuclear ribonucleoprotein H3 OS=Homo sapiens GN=HNRNPH3	0.95		0	0	0	2	6	0	0	8	2
Isoform 2 of Heterogeneous nuclear ribonucleoprotein Q OS=Homo sapiens GN=SYNCRIP	0.3		4	6	7	4	10	4	3	14	6
Isoform 2 of Heterogeneous nuclear ribonucleoprotein U-like protein 1 OS=Homo sapiens GN=HNRNPUL1	0.73		8	8	8	8	19	12	7	25	16
Isoform 2 of Histidine--tRNA ligase, cytoplasmic OS=Homo sapiens GN=HARS	1		0	1	1	0	0	0	0	0	0
Isoform 2 of Histone acetyltransferase KAT6B OS=Homo sapiens GN=KAT6B	0.37		0	0	0	0	1	0	0	0	0
Isoform 2 of Histone acetyltransferase KAT7 OS=Homo sapiens GN=KAT7	1		0	0	0	0	0	0	0	0	0
Isoform 2 of Histone H1.0 OS=Homo sapiens GN=H1F0	0.41		1	1	1	0	1	0	0	1	1
Isoform 2 of Histone lysine demethylase PHF8 OS=Homo sapiens GN=PHF8	0.82		0	0	0	0	3	1	0	3	1
Isoform 2 of Histone-lysine N-methyltransferase 2A OS=Homo sapiens GN=KMT2A	0.98		0	0	0	1	13	2	2	10	3
Isoform 2 of Histone-lysine N-methyltransferase ASH1L OS=Homo sapiens GN=ASH1L	1		0	0	0	0	0	0	0	0	0
Isoform 2 of Histone-lysine N-methyltransferase EHMT2 OS=Homo sapiens GN=EHMT2	0.77		0	0	0	0	3	0	0	2	0
Isoform 2 of HMG box transcription factor BBX OS=Homo sapiens GN=BBX	0.98		0	0	0	0	1	0	0	1	0
Isoform 2 of Homeobox protein cut-like 1 OS=Homo sapiens GN=CUX1	0.087		0	0	0	1	2	1	0	2	0
Isoform 2 of Homeobox protein DLX-6 OS=Homo sapiens GN=DLX6	0.27		0	0	0	0	0	0	0	1	0
Isoform 2 of Homeobox protein OTX2 OS=Homo sapiens GN=OTX2	0.88		0	0	0	0	1	1	0	2	1
Isoform 2 of Immediate early response gene 5-like protein OS=Homo sapiens GN=IER5L	0.37		1	1	0	0	1	0	0	0	0
Isoform 2 of Inactive serine/threonine-protein kinase VRK3 OS=Homo sapiens GN=VRK3	0.98		0	0	0	0	1	0	0	1	0
Isoform 2 of Inner centromere protein OS=Homo sapiens GN=INCENP	0.53		0	0	0	1	7	1	1	6	5
Isoform 2 of INO80 complex subunit C OS=Homo sapiens GN=INO80C	0.98		0	0	0	0	1	0	0	1	0
Isoform 2 of Inositol polyphosphate 5-phosphatase K OS=Homo sapiens GN=INPP5K	0.22		0	0	0	0	2	1	0	1	0
Isoform 2 of Insulin-like 3 OS=Homo sapiens GN=INSL3	0.37		0	0	0	0	1	0	0	0	0
Isoform 2 of Insulin-like growth factor 2 mRNA-binding protein 2 OS=Homo sapiens GN=IGF2BP2	0.22		1	3	2	1	5	0	1	5	5
Isoform 2 of Integrator complex subunit 3 OS=Homo sapiens GN=INTS3	1		1	0	0	0	0	0	0	0	0
Isoform 2 of Integrator complex subunit 9 OS=Homo sapiens GN=INTS9	0.37		0	0	0	0	2	0	0	0	0
Isoform 2 of Integrin-linked protein kinase OS=Homo sapiens GN=ILK	0.37		0	0	1	0	0	0	0	1	0
Isoform 2 of Interferon-induced, double-stranded RNA-activated protein kinase OS=Homo sapiens GN=EIF2AK2	0.37		0	1	0	0	1	0	0	0	0
Isoform 2 of Interleukin-1 receptor-associated kinase 1 OS=Homo sapiens GN=IRAK1	0.64		0	0	0	0	2	0	0	1	0
Isoform 2 of Intersectin-2 OS=Homo sapiens GN=ITSN2	0.37		0	0	0	0	3	0	0	0	0
Isoform 2 of Iroquois-class homeodomain protein IRX-4 OS=Homo sapiens GN=IRX4	1		0	0	0	0	0	0	0	0	0
Isoform 2 of IST1 homolog OS=Homo sapiens GN=IST1	1		1	0	0	0	0	0	0	0	0
Isoform 2 of Kinesin-like protein KIF20B OS=Homo sapiens GN=KIF20B	1		0	0	1	0	0	0	0	0	0
Isoform 2 of Kinesin-like protein KIF2A OS=Homo sapiens GN=KIF2A	0.61		7	7	8	0	8	0	0	8	4
Isoform 2 of KRR1 small subunit processome component homolog OS=Homo sapiens GN=KRR1	0.35		2	2	3	1	1	0	0	1	0
Isoform 2 of Lethal(3)malignant brain tumor-like protein 3 OS=Homo sapiens GN=L3MBTL3	0.64		0	0	0	0	2	0	0	1	0
Isoform 2 of Leucine zipper putative tumor suppressor 3 OS=Homo sapiens GN=LZTS3	0.92		0	0	0	0	1	0	0	1	1
Isoform 2 of Leukocyte receptor cluster member 8 OS=Homo sapiens GN=LENG8	0.61		0	0	0	3	31	5	4	29	17
Isoform 2 of LIM and SH3 domain protein 1 OS=Homo sapiens GN=LASP1	0.37		4	2	2	0	0	0	0	1	0
Isoform 2 of Lymphoid-specific helicase OS=Homo sapiens GN=HELLS	0.8		2	1	1	0	2	0	0	3	0
Isoform 2 of Lysine-specific demethylase 2A OS=Homo sapiens GN=KDM2A	0.37		0	0	0	0	0	0	0	1	0
Isoform 2 of Lysine-specific demethylase 5A OS=Homo sapiens GN=KDM5A	0.37		0	0	0	0	0	0	0	1	0
Isoform 2 of Lysophospholipase-like protein 1 OS=Homo sapiens GN=LYPLAL1	0.98		2	2	2	0	2	0	0	2	0
Isoform 2 of Malate dehydrogenase, mitochondrial OS=Homo sapiens GN=MDH2	1		0	0	0	0	0	0	0	0	0
Isoform 2 of Mannose-P-dolichol utilization defect 1 protein OS=Homo sapiens GN=MPDU1	0.37		0	0	0	0	1	0	0	0	0
Isoform 2 of MDS1 and EVI1 complex locus protein EVI1 OS=Homo sapiens GN=MECOM	0.91		0	0	0	0	3	0	0	2	1
Isoform 2 of Mediator of RNA polymerase II transcription subunit 12 OS=Homo sapiens GN=MED12	0.32		0	0	0	4	4	4	1	3	5
Isoform 2 of Mediator of RNA polymerase II transcription subunit 15 OS=Homo sapiens GN=MED15	0.95		0	0	0	1	6	2	2	6	1
Isoform 2 of Mediator of RNA polymerase II transcription subunit 19 OS=Homo sapiens GN=MED19	0.94		0	0	0	1	0	0	1	0	0
Isoform 2 of Mediator of RNA polymerase II transcription subunit 20 OS=Homo sapiens GN=MED20	0.41		0	0	0	0	1	0	0	1	1
Isoform 2 of Mediator of RNA polymerase II transcription subunit 30 OS=Homo sapiens GN=MED30	0.75		0	0	0	0	1	0	0	0	1
Isoform 2 of Mediator of RNA polymerase II transcription subunit 8 OS=Homo sapiens GN=MED8	0.39		0	0	0	1	1	1	1	3	1
Isoform 2 of Melanoma-associated antigen D1 OS=Homo sapiens GN=MAGED1	0.84		0	1	1	1	6	1	1	4	2
Isoform 2 of Membrane magnesium transporter 1 OS=Homo sapiens GN=MMGT1	1		2	2	2	0	0	0	0	0	0
Isoform 2 of Membrane-associated guanylate kinase, WW and PDZ domain-containing protein 1 OS=Homo sapiens GN=MAGI1	0.91		0	0	0	0	0	0	0	0	0
Isoform 2 of Membrane-associated progesterone receptor component 2 OS=Homo sapiens GN=PGRMC2	0.98		2	2	1	0	1	0	0	1	0
Isoform 2 of Menin OS=Homo sapiens GN=MEN1	0.27		0	0	0	0	1	0	0	2	1
Isoform 2 of Merlin OS=Homo sapiens GN=NF2	0.51		0	0	0	0	3	0	0	3	2
Isoform 2 of Methionine-R-sulfoxide reductase B3 OS=Homo sapiens GN=MSRB3	0.55		0	0	0	0	1	0	0	3	0
Isoform 2 of Methyl-CpG-binding domain protein 3 OS=Homo sapiens GN=MBD3	0.32		0	0	0	0	2	0	0	3	2
Isoform 2 of Methyl-CpG-binding domain protein 4 OS=Homo sapiens GN=MBD4	1		0	0	0	0	0	0	0	0	0
Isoform 2 of Methyltransferase-like protein 2A OS=Homo sapiens GN=METTL2A	0.37		0	0	0	0	1	0	0	0	0
Isoform 2 of Microspherule protein 1 OS=Homo sapiens GN=MCRS1	0.98		0	0	0	0	1	0	0	1	0
Isoform 2 of Minor histocompatibility antigen H13 OS=Homo sapiens GN=HM13	0.37		0	0	0	0	1	0	0	0	0
Isoform 2 of Mitochondrial import receptor subunit TOM40 homolog OS=Homo sapiens GN=TOMM40	0.37		0	0	0	0	0	0	0	1	0
Isoform 2 of Mitotic checkpoint protein BUB3 OS=Homo sapiens GN=BUB3	0.1		7	7	7	2	10	4	6	10	8
Isoform 2 of MPN domain-containing protein OS=Homo sapiens GN=MPND	1		0	0	0	0	0	0	0	0	0
Isoform 2 of mRNA cap guanine-N7 methyltransferase OS=Homo sapiens GN=RNMT	0.37		0	1	1	0	1	0	0	0	0
Isoform 2 of mRNA-capping enzyme OS=Homo sapiens GN=RNGTT	0.75		0	0	0	0	5	1	0	5	0
Isoform 2 of mRNA-decapping enzyme 1A OS=Homo sapiens GN=DCP1A	1		2	0	3	0	4	2	1	3	2
Isoform 2 of mRNA-decapping enzyme 1B OS=Homo sapiens GN=DCP1B	0.53		0	0	0	0	3	0	0	1	0
Isoform 2 of Multifunctional protein ADE2 OS=Homo sapiens GN=PAICS	0.71		9	11	11	0	2	2	1	1	1
Isoform 2 of Myb-binding protein 1A OS=Homo sapiens GN=MYBBP1A	0.72		5	16	20	1	9	2	1	13	3
Isoform 2 of Myotubularin-related protein 9 OS=Homo sapiens GN=MTMR9	1		1	1	1	0	0	0	0	0	0
Isoform 2 of NAD-dependent protein deacetylase sirtuin-2 OS=Homo sapiens GN=SIRT2	0.98		0	0	0	0	3	0	0	3	0
Isoform 2 of NADH dehydrogenase [ubiquinone] 1 alpha subcomplex subunit 5 OS=Homo sapiens GN=NDUFA5	0.98		0	0	0	0	1	0	0	1	0
Isoform 2 of NADH dehydrogenase [ubiquinone] 1 beta subcomplex subunit 10 OS=Homo sapiens GN=NDUFB10	0.37		0	0	0	0	0	0	0	1	0
Isoform 2 of NADH dehydrogenase [ubiquinone] flavoprotein 1, mitochondrial OS=Homo sapiens GN=NDUFV1	0.37		0	0	0	0	0	0	0	1	0
Isoform 2 of NADH dehydrogenase [ubiquinone] flavoprotein 3, mitochondrial OS=Homo sapiens GN=NDUFV3	1		0	0	0	0	0	0	0	0	0
Isoform 2 of NADH dehydrogenase [ubiquinone] iron-sulfur protein 2, mitochondrial OS=Homo sapiens GN=NDUFS2	0.37		0	0	0	0	0	0	0	1	0
Isoform 2 of NADH dehydrogenase [ubiquinone] iron-sulfur protein 7, mitochondrial OS=Homo sapiens GN=NDUFS7	0.37		0	0	0	0	0	0	0	0	1
Isoform 2 of NADH-ubiquinone oxidoreductase 75 kDa subunit, mitochondrial OS=Homo sapiens GN=NDUFS1	0.98		0	0	0	0	1	0	0	1	0
Isoform 2 of N-alpha-acetyltransferase 30 OS=Homo sapiens GN=NAA30	1		1	0	0	0	0	0	0	0	0
Isoform 2 of Nascent polypeptide-associated complex subunit alpha, muscle-specific form OS=Homo sapiens GN=NACA	0.19		9	8	9	1	2	1	0	2	1
Isoform 2 of Nck-associated protein 1 OS=Homo sapiens GN=NCKAP1	0.77		1	0	1	0	3	0	0	2	0
Isoform 2 of Nebulette OS=Homo sapiens GN=NEBL	0.37		0	0	0	0	1	0	0	0	0
Isoform 2 of NEDD8-activating enzyme E1 catalytic subunit OS=Homo sapiens GN=UBA3	1		2	1	1	0	0	0	0	0	0
Isoform 2 of NEDD8-activating enzyme E1 regulatory subunit OS=Homo sapiens GN=NAE1	1		1	1	0	0	0	0	0	0	0
Isoform 2 of Neuron navigator 1 OS=Homo sapiens GN=NAV1	1		0	0	1	0	0	0	0	0	0
Isoform 2 of NF-kappa-B-repressing factor OS=Homo sapiens GN=NKRF	0.93		7	10	8	7	12	5	3	13	12
Isoform 2 of Nipped-B-like protein OS=Homo sapiens GN=NIPBL	0.69		0	0	1	2	5	0	0	2	3
Isoform 2 of NTF2-related export protein 2 OS=Homo sapiens GN=NXT2	0.37		0	0	0	0	0	0	0	0	1
Isoform 2 of Nuclear factor NF-kappa-B p105 subunit OS=Homo sapiens GN=NFKB1	0.37		1	0	1	0	0	0	0	1	0
Isoform 2 of Nuclear factor related to kappa-B-binding protein OS=Homo sapiens GN=NFRKB	0.85		0	0	0	1	4	2	1	8	1
Isoform 2 of Nuclear mitotic apparatus protein 1 OS=Homo sapiens GN=NUMA1	0.48		40	36	35	12	47	15	10	56	35
Isoform 2 of Nuclear pore complex protein Nup155 OS=Homo sapiens GN=NUP155	0.98		0	0	0	0	1	0	0	1	0
Isoform 2 of Nuclear pore complex protein Nup214 OS=Homo sapiens GN=NUP214	0.93		21	14	18	23	21	8	21	20	9
Isoform 2 of Nuclear prelamin A recognition factor OS=Homo sapiens GN=NARF	1		0	0	0	0	0	0	0	0	0
Isoform 2 of Nuclear protein localization protein 4 homolog OS=Homo sapiens GN=NPLOC4	0.23		1	0	0	0	0	0	0	1	2
Isoform 2 of Nuclear valosin-containing protein-like OS=Homo sapiens GN=NVL	1		1	0	0	0	0	0	0	0	0
Isoform 2 of Nucleolar protein 10 OS=Homo sapiens GN=NOL10	0.37		2	1	2	0	0	0	0	1	0
Isoform 2 of Nucleolar protein 14 OS=Homo sapiens GN=NOP14	0.37		1	1	2	0	0	0	0	1	0
Isoform 2 of Nucleolar protein 8 OS=Homo sapiens GN=NOL8	1		1	1	1	0	0	0	0	0	0
Isoform 2 of Nucleolar protein of 40 kDa OS=Homo sapiens GN=ZCCHC17	0.75		4	1	3	4	0	1	3	0	0
Isoform 2 of Nucleophosmin OS=Homo sapiens GN=NPM1	0.75		11	9	8	4	5	2	3	6	4
Isoform 2 of Nucleoporin p54 OS=Homo sapiens GN=NUP54	0.98		0	0	0	0	1	0	0	1	0
Isoform 2 of Nucleosome assembly protein 1-like 1 OS=Homo sapiens GN=NAP1L1	0.36		4	4	5	1	2	1	0	2	1
Isoform 2 of Nucleosome assembly protein 1-like 4 OS=Homo sapiens GN=NAP1L4	0.98		4	4	4	0	1	0	0	1	0
Isoform 2 of Oligosaccharyltransferase complex subunit OSTC OS=Homo sapiens GN=OSTC	0.98		0	1	1	0	1	0	0	1	0
Isoform 2 of Origin recognition complex subunit 5 OS=Homo sapiens GN=ORC5	0.98		0	0	0	0	1	0	0	1	0
Isoform 2 of Outer dense fiber protein 2 OS=Homo sapiens GN=ODF2	0.55		0	0	0	0	6	0	0	7	3
Isoform 2 of Partner of Y14 and mago OS=Homo sapiens GN=PYM1	0.66		1	2	2	0	1	0	0	2	0
Isoform 2 of PDZ and LIM domain protein 3 OS=Homo sapiens GN=PDLIM3	0.44		2	3	5	3	9	4	3	7	5
Isoform 2 of Peptidyl-prolyl cis-trans isomerase H OS=Homo sapiens GN=PPIH	0.98		2	1	0	0	1	0	0	1	0
Isoform 2 of Peptidyl-prolyl cis-trans isomerase NIMA-interacting 4 OS=Homo sapiens GN=PIN4	0.14		1	3	3	0	0	0	0	1	1
Isoform 2 of Peroxisomal membrane protein PEX14 OS=Homo sapiens GN=PEX14	1		0	0	2	0	0	0	0	0	0
Isoform 2 of Peroxisomal multifunctional enzyme type 2 OS=Homo sapiens GN=HSD17B4	1		1	1	1	0	0	0	0	0	0
Isoform 2 of PHD finger protein 10 OS=Homo sapiens GN=PHF10	0.98		0	0	0	0	1	0	0	1	0
Isoform 2 of PHD finger protein 21A OS=Homo sapiens GN=PHF21A	0.83		0	0	0	1	5	1	0	5	2
Isoform 2 of PHD finger protein 3 OS=Homo sapiens GN=PHF3	0.36		11	15	21	15	26	8	7	27	10
Isoform 2 of Phosducin-like protein OS=Homo sapiens GN=PDCL	0.37		2	2	3	0	1	0	0	0	0
Isoform 2 of Phosphatase and actin regulator 4 OS=Homo sapiens GN=PHACTR4	1		0	1	2	0	0	0	0	0	0
Isoform 2 of Phosphatidylinositol 5-phosphate 4-kinase type-2 alpha OS=Homo sapiens GN=PIP4K2A	1		1	0	0	0	0	0	0	0	0
Isoform 2 of Phosphatidylinositol-binding clathrin assembly protein OS=Homo sapiens GN=PICALM	0.92		0	1	2	0	0	1	0	1	1
Isoform 2 of Phosphoglycerate kinase 1 OS=Homo sapiens GN=PGK1	1		0	0	1	0	0	0	0	0	0
Isoform 2 of Pleckstrin homology domain-containing family A member 5 OS=Homo sapiens GN=PLEKHA5	0.66		0	0	3	0	8	0	0	4	0
Isoform 2 of Pleckstrin homology-like domain family B member 2 OS=Homo sapiens GN=PHLDB2	0.64		0	0	0	0	2	0	0	1	0
Isoform 2 of Pleiotropic regulator 1 OS=Homo sapiens GN=PLRG1	0.71		2	3	3	0	8	2	0	6	2
Isoform 2 of Pogo transposable element with ZNF domain OS=Homo sapiens GN=POGZ	0.87		1	0	0	1	5	0	1	4	0
Isoform 2 of Poly [ADP-ribose] polymerase 2 OS=Homo sapiens GN=PARP2	0.86		0	0	0	0	5	0	0	4	0
Isoform 2 of Poly(U)-binding-splicing factor PUF60 OS=Homo sapiens GN=PUF60	0.43		9	10	9	1	6	1	2	7	2
Isoform 2 of Polyadenylate-binding protein 2 OS=Homo sapiens GN=PABPN1	0.41		1	3	3	0	1	0	0	1	1
Isoform 2 of Polycomb group RING finger protein 3 OS=Homo sapiens GN=PCGF3	0.98		0	0	0	0	2	0	0	2	0
Isoform 2 of Polyglutamine-binding protein 1 OS=Homo sapiens GN=PQBP1	0.77		2	0	1	1	3	1	2	2	1
Isoform 2 of Polyhomeotic-like protein 2 OS=Homo sapiens GN=PHC2	1		0	0	0	0	0	0	0	0	0
Isoform 2 of Polyhomeotic-like protein 3 OS=Homo sapiens GN=PHC3	1		0	0	0	0	0	0	0	0	0
Isoform 2 of POU domain, class 2, transcription factor 1 OS=Homo sapiens GN=POU2F1	0.98		0	0	0	0	1	0	0	1	0
Isoform 2 of POZ-, AT hook-, and zinc finger-containing protein 1 OS=Homo sapiens GN=PATZ1	0.98		0	0	0	0	5	0	0	5	0
Isoform 2 of PR domain zinc finger protein 16 OS=Homo sapiens GN=PRDM16	0.65		0	0	0	0	2	0	0	1	0
Isoform 2 of Pre-mRNA-processing factor 40 homolog A OS=Homo sapiens GN=PRPF40A	0.92		4	3	5	0	3	0	0	2	1
Isoform 2 of Pre-mRNA-processing factor 6 OS=Homo sapiens GN=PRPF6	1		2	4	4	0	0	0	0	0	0
Isoform 2 of Pre-mRNA-splicing factor ISY1 homolog OS=Homo sapiens GN=ISY1	0.87		0	0	0	0	2	0	0	1	1
Isoform 2 of Probable ATP-dependent RNA helicase DDX56 OS=Homo sapiens GN=DDX56	0.87		1	0	3	0	2	0	0	1	1
Isoform 2 of Probable ATP-dependent RNA helicase DDX59 OS=Homo sapiens GN=DDX59	0.14		0	0	0	0	0	0	0	1	1
Isoform 2 of Probable ATP-dependent RNA helicase DHX35 OS=Homo sapiens GN=DHX35	0.41		1	0	0	2	4	1	1	4	1
Isoform 2 of Probable E3 ubiquitin-protein ligase makorin-2 OS=Homo sapiens GN=MKRN2	0.77		0	0	1	0	3	0	0	2	0
Isoform 2 of Programmed cell death protein 4 OS=Homo sapiens GN=PDCD4	1		3	2	2	0	0	0	0	0	0
Isoform 2 of Propionyl-CoA carboxylase alpha chain, mitochondrial OS=Homo sapiens GN=PCCA	0.96		0	0	0	10	9	11	14	10	8
Isoform 2 of Propionyl-CoA carboxylase beta chain, mitochondrial OS=Homo sapiens GN=PCCB	0.73		0	0	0	3	2	2	4	3	2
Isoform 2 of Proteasome activator complex subunit 3 OS=Homo sapiens GN=PSME3	0.64		1	0	3	0	2	0	0	1	0
Isoform 2 of Protein 4.1 OS=Homo sapiens GN=EPB41	0.43		15	13	13	1	4	3	4	6	2
Isoform 2 of Protein arginine N-methyltransferase 5 OS=Homo sapiens GN=PRMT5	0.83		4	4	2	1	9	2	0	7	7
Isoform 2 of Protein bicaudal D homolog 2 OS=Homo sapiens GN=BICD2	1		2	0	1	0	0	0	0	0	0
Isoform 2 of Protein CASC5 OS=Homo sapiens GN=CASC5	0.93		0	0	0	0	4	3	2	5	1
Isoform 2 of Protein diaphanous homolog 1 OS=Homo sapiens GN=DIAPH1	1		0	1	0	0	0	0	0	0	0
Isoform 2 of Protein ELYS OS=Homo sapiens GN=AHCTF1	0.84		0	0	0	0	9	0	0	7	3
Isoform 2 of Protein FAM117B OS=Homo sapiens GN=FAM117B	1		0	0	0	0	0	0	0	0	0
Isoform 2 of Protein FAM122B OS=Homo sapiens GN=FAM122B	0.37		0	0	0	0	1	0	0	0	0
Isoform 2 of Protein FAM32A OS=Homo sapiens GN=FAM32A	0.14		1	2	3	0	0	0	0	1	1
Isoform 2 of Protein FAM98A OS=Homo sapiens GN=FAM98A	0.61		0	0	1	0	2	0	0	2	1
Isoform 2 of Protein FAM98B OS=Homo sapiens GN=FAM98B	0.37		3	0	1	0	1	0	0	0	0
Isoform 2 of Protein flightless-1 homolog OS=Homo sapiens GN=FLII	0.37		0	1	1	0	1	0	0	0	0
Isoform 2 of Protein FRA10AC1 OS=Homo sapiens GN=FRA10AC1	0.37		1	0	0	0	1	0	0	0	0
Isoform 2 of Protein kinase C and casein kinase substrate in neurons protein 2 OS=Homo sapiens GN=PACSIN2	1		3	0	0	0	0	0	0	0	0
Isoform 2 of Protein LAP2 OS=Homo sapiens GN=ERBB2IP	0.47		3	1	1	0	1	0	0	5	0
Isoform 2 of Protein lin-9 homolog OS=Homo sapiens GN=LIN9	0.93		0	0	0	1	7	0	0	7	1
Isoform 2 of Protein LSM14 homolog A OS=Homo sapiens GN=LSM14A	0.74		2	3	2	1	6	1	2	4	2
Isoform 2 of Protein LZIC OS=Homo sapiens GN=LZIC	1		1	0	0	0	0	0	0	0	0
Isoform 2 of Protein max OS=Homo sapiens GN=MAX	0.55		1	1	0	1	7	1	1	7	4
Isoform 2 of Protein MCM10 homolog OS=Homo sapiens GN=MCM10	0.69		1	3	4	18	35	21	13	31	31
Isoform 2 of Protein NDRG1 OS=Homo sapiens GN=NDRG1	1		1	0	0	0	0	0	0	0	0
Isoform 2 of Protein NEDD1 OS=Homo sapiens GN=NEDD1	0.87		1	0	0	0	2	0	0	1	1
Isoform 2 of Protein numb homolog OS=Homo sapiens GN=NUMB	0.79		3	3	3	0	4	1	1	4	1
Isoform 2 of Protein phosphatase 1F OS=Homo sapiens GN=PPM1F	0.37		0	0	0	0	0	0	0	0	1
Isoform 2 of Protein quaking OS=Homo sapiens GN=QKI	0.96		0	0	1	1	9	1	2	6	2
Isoform 2 of Protein SDA1 homolog OS=Homo sapiens GN=SDAD1	1		0	3	0	0	0	0	0	0	0
Isoform 2 of Protein SDE2 homolog OS=Homo sapiens GN=SDE2	0.36		1	0	1	0	1	0	1	1	0
Isoform 2 of Protein SET OS=Homo sapiens GN=SET	0.37		3	2	3	0	0	0	0	2	0
Isoform 2 of Protein SGT1 homolog OS=Homo sapiens GN=SUGT1	0.43		8	5	9	0	3	0	1	2	1
Isoform 2 of Protein SMG7 OS=Homo sapiens GN=SMG7	0.6		1	0	0	2	3	0	2	1	3
Isoform 2 of Protein SPT2 homolog OS=Homo sapiens GN=SPTY2D1	0.41		0	0	0	0	2	0	0	2	2
Isoform 2 of Protein SSXT OS=Homo sapiens GN=SS18	0.64		0	0	0	0	2	0	0	1	0
Isoform 2 of Protein TANC2 OS=Homo sapiens GN=TANC2	0.98		0	0	0	0	1	0	0	1	0
Isoform 2 of Protein transport protein Sec16A OS=Homo sapiens GN=SEC16A	0.46		0	0	0	1	3	1	0	4	0
Isoform 2 of Protein transport protein Sec24B OS=Homo sapiens GN=SEC24B	0.64		0	0	0	0	2	0	0	1	0
Isoform 2 of Protein YIPF5 OS=Homo sapiens GN=YIPF5	0.41		0	0	0	0	1	0	0	1	1
Isoform 2 of Putative bifunctional UDP-N-acetylglucosamine transferase and deubiquitinase ALG13 OS=Homo sapiens GN=ALG13	0.37		1	0	0	0	1	0	0	0	0
Isoform 2 of Putative oxidoreductase GLYR1 OS=Homo sapiens GN=GLYR1	0.98		5	3	3	0	2	0	0	2	0
Isoform 2 of Putative Polycomb group protein ASXL2 OS=Homo sapiens GN=ASXL2	0.83		0	0	0	1	1	0	1	0	0
Isoform 2 of Putative RNA polymerase II subunit B1 CTD phosphatase RPAP2 OS=Homo sapiens GN=RPAP2	1		1	0	0	0	0	0	0	0	0
Isoform 2 of Putative RNA-binding protein 15 OS=Homo sapiens GN=RBM15	0.75		1	1	1	3	12	2	2	12	6
Isoform 2 of Queuine tRNA-ribosyltransferase subunit QTRTD1 OS=Homo sapiens GN=QTRTD1	1		1	1	2	0	0	0	0	0	0
Isoform 2 of Rab3 GTPase-activating protein catalytic subunit OS=Homo sapiens GN=RAB3GAP1	1		1	0	0	0	0	0	0	0	0
Isoform 2 of Rab-like protein 6 OS=Homo sapiens GN=RABL6	1		1	0	1	0	0	0	0	0	0
Isoform 2 of RAD51-associated protein 1 OS=Homo sapiens GN=RAD51AP1	0.37		0	0	0	0	1	0	0	0	0
Isoform 2 of RalBP1-associated Eps domain-containing protein 1 OS=Homo sapiens GN=REPS1	1		0	0	1	0	0	0	0	0	0
Isoform 2 of Ran-specific GTPase-activating protein OS=Homo sapiens GN=RANBP1	0.98		5	5	5	0	3	0	0	3	0
Isoform 2 of Ras association domain-containing protein 8 OS=Homo sapiens GN=RASSF8	0.37		0	0	0	0	0	0	0	2	0
Isoform 2 of Ras-related protein Rab-11A OS=Homo sapiens GN=RAB11A	0.66		1	2	2	0	1	0	0	2	0
Isoform 2 of Ras-related protein Rab-6A OS=Homo sapiens GN=RAB6A	0.77		0	0	0	0	1	0	0	0	0
Isoform 2 of Ras-related protein Rap-1b OS=Homo sapiens GN=RAP1B	0.37		0	1	1	0	1	0	0	0	0
Isoform 2 of Ras-responsive element-binding protein 1 OS=Homo sapiens GN=RREB1	0.81		0	0	0	0	27	1	0	24	9
Isoform 2 of RB1-inducible coiled-coil protein 1 OS=Homo sapiens GN=RB1CC1	1		1	0	0	0	0	0	0	0	0
Isoform 2 of Regulator of chromosome condensation OS=Homo sapiens GN=RCC1	0.79		2	5	7	1	9	0	1	9	2
Isoform 2 of Regulator of nonsense transcripts 1 OS=Homo sapiens GN=UPF1	0.85		9	12	10	9	20	9	5	18	21
Isoform 2 of Regulator of nonsense transcripts 3B OS=Homo sapiens GN=UPF3B	0.85		3	4	6	0	4	0	0	2	2
Isoform 2 of Remodeling and spacing factor 1 OS=Homo sapiens GN=RSF1	0.64		0	0	1	0	2	0	0	1	0
Isoform 2 of Replication factor C subunit 1 OS=Homo sapiens GN=RFC1	0.64		3	1	2	2	17	4	3	18	8
Isoform 2 of Replication factor C subunit 3 OS=Homo sapiens GN=RFC3	0.64		0	0	0	0	2	0	0	1	0
Isoform 2 of Replication factor C subunit 5 OS=Homo sapiens GN=RFC5	0.37		0	0	0	0	0	0	0	2	0
Isoform 2 of Replication protein A 32 kDa subunit OS=Homo sapiens GN=RPA2	0.86		0	2	2	0	6	2	0	6	2
Isoform 2 of Reticulon-4 OS=Homo sapiens GN=RTN4	0.37		2	2	1	0	0	0	0	1	0
Isoform 2 of Retinoblastoma-binding protein 5 OS=Homo sapiens GN=RBBP5	0.67		0	0	0	0	3	1	2	1	1
Isoform 2 of Retinoic acid receptor RXR-alpha OS=Homo sapiens GN=RXRA	0.41		0	0	0	0	1	0	0	1	1
Isoform 2 of Rho GTPase-activating protein 17 OS=Homo sapiens GN=ARHGAP17	1		0	1	1	0	0	0	0	0	0
Isoform 2 of Ribonuclease H2 subunit B OS=Homo sapiens GN=RNASEH2B	1		1	0	1	0	0	0	0	0	0
Isoform 2 of Ribonuclease H2 subunit C OS=Homo sapiens GN=RNASEH2C	1		0	1	2	0	0	0	0	0	0
Isoform 2 of Ribonuclease P protein subunit p30 OS=Homo sapiens GN=RPP30	0.8		2	1	3	0	2	0	0	3	0
Isoform 2 of Ribonucleoprotein PTB-binding 2 OS=Homo sapiens GN=RAVER2	0.49		0	1	0	1	0	2	1	1	0
Isoform 2 of Ribose-phosphate pyrophosphokinase 2 OS=Homo sapiens GN=PRPS2	0.37		0	1	1	0	0	2	0	0	0
Isoform 2 of Ribosomal RNA processing protein 1 homolog B OS=Homo sapiens GN=RRP1B	0.32		4	8	9	1	6	0	1	8	4
Isoform 2 of Ribosomal RNA processing protein 36 homolog OS=Homo sapiens GN=RRP36	0.27		1	0	0	0	1	0	0	2	1
Isoform 2 of RING finger protein 10 OS=Homo sapiens GN=RNF10	1		1	0	0	0	0	0	0	0	0
Isoform 2 of RNA 3'-terminal phosphate cyclase OS=Homo sapiens GN=RTCA	0.37		0	0	0	0	1	0	0	0	0
Isoform 2 of RNA-binding protein 41 OS=Homo sapiens GN=RBM41	0.64		0	0	0	0	2	0	0	1	0
Isoform 2 of RNA-binding protein 48 OS=Homo sapiens GN=RBM48	0.39		0	0	0	1	4	1	1	4	3
Isoform 2 of RNA-binding protein 8A OS=Homo sapiens GN=RBM8A	0.075		2	2	1	0	2	0	1	2	2
Isoform 2 of Roquin-1 OS=Homo sapiens GN=RC3H1	0.94		0	0	0	0	6	0	0	5	1
Isoform 2 of Roundabout homolog 1 OS=Homo sapiens GN=ROBO1	1		1	1	0	0	0	0	0	0	0
Isoform 2 of Sarcoplasmic/endoplasmic reticulum calcium ATPase 2 OS=Homo sapiens GN=ATP2A2	0.53		0	2	1	1	8	3	2	11	4
Isoform 2 of SEC23-interacting protein OS=Homo sapiens GN=SEC23IP	1		1	0	0	0	0	0	0	0	0
Isoform 2 of Sentrin-specific protease 1 OS=Homo sapiens GN=SENP1	0.62		1	1	1	0	0	1	0	1	0
Isoform 2 of Septin-10 OS=Homo sapiens GN=SEPT10	1		1	0	0	0	0	0	0	0	0
Isoform 2 of Septin-2 OS=Homo sapiens GN=SEPT2	0.9		5	7	10	1	4	2	0	5	3
Isoform 2 of Septin-7 OS=Homo sapiens GN=SEPT7	0.95		9	11	15	0	4	0	0	3	0
Isoform 2 of Septin-9 OS=Homo sapiens GN=SEPT9	0.34		9	7	6	0	0	1	0	3	2
Isoform 2 of Serine hydroxymethyltransferase, mitochondrial OS=Homo sapiens GN=SHMT2	0.37		0	1	2	0	1	0	0	0	0
Isoform 2 of Serine/arginine repetitive matrix protein 1 OS=Homo sapiens GN=SRRM1	0.44		4	4	5	1	2	2	2	3	2
Isoform 2 of Serine/arginine-rich splicing factor 10 OS=Homo sapiens GN=SRSF10	0.79		3	2	0	1	5	1	1	3	2
Isoform 2 of Serine/arginine-rich splicing factor 11 OS=Homo sapiens GN=SRSF11	0.079		3	3	3	1	1	1	1	3	2
Isoform 2 of Serine/arginine-rich splicing factor 3 OS=Homo sapiens GN=SRSF3	0.48		9	11	11	7	12	4	5	14	10
Isoform 2 of Serine/threonine-protein kinase greatwall OS=Homo sapiens GN=MASTL	1		1	0	0	0	0	0	0	0	0
Isoform 2 of Serine/threonine-protein kinase N2 OS=Homo sapiens GN=PKN2	0.7		3	5	3	0	10	0	1	8	3
Isoform 2 of Serine/threonine-protein phosphatase 6 catalytic subunit OS=Homo sapiens GN=PPP6C	1		1	0	1	0	0	0	0	0	0
Isoform 2 of Serine/threonine-protein phosphatase 6 regulatory subunit 3 OS=Homo sapiens GN=PPP6R3	0.98		3	2	3	0	1	0	0	1	0
Isoform 2 of Serine-threonine kinase receptor-associated protein OS=Homo sapiens GN=STRAP	0.6		15	16	17	8	16	6	6	20	10
Isoform 2 of Serologically defined colon cancer antigen 3 OS=Homo sapiens GN=SDCCAG3	0.97		0	0	0	0	6	0	0	5	1
Isoform 2 of Serrate RNA effector molecule homolog OS=Homo sapiens GN=SRRT	0.87		0	2	2	0	2	0	0	1	1
Isoform 2 of Shootin-1 OS=Homo sapiens GN=SHTN1	1		0	1	0	0	0	0	0	0	0
Isoform 2 of Shugoshin 2 OS=Homo sapiens GN=SGO2	0.37		0	0	0	0	1	0	0	0	0
Isoform 2 of Signal peptidase complex catalytic subunit SEC11A OS=Homo sapiens GN=SEC11A	1		1	2	1	0	0	0	0	0	0
Isoform 2 of Signal transducing adapter molecule 1 OS=Homo sapiens GN=STAM	1		1	0	0	0	0	0	0	0	0
Isoform 2 of Signal-induced proliferation-associated 1-like protein 1 OS=Homo sapiens GN=SIPA1L1	0.37		0	0	0	0	1	0	0	0	0
Isoform 2 of Sister chromatid cohesion protein PDS5 homolog B OS=Homo sapiens GN=PDS5B	0.98		1	0	0	0	1	0	0	1	0
Isoform 2 of Small EDRK-rich factor 2 OS=Homo sapiens GN=SERF2	1		0	1	0	0	0	0	0	0	0
Isoform 2 of Small kinetochore-associated protein OS=Homo sapiens GN=KNSTRN	0.37		1	1	1	0	1	0	0	0	0
Isoform 2 of Small nuclear ribonucleoprotein Sm D3 OS=Homo sapiens GN=SNRPD3	0.87		1	4	2	0	2	2	0	4	1
Isoform 2 of Sorting nexin-17 OS=Homo sapiens GN=SNX17	0.37		0	0	0	0	1	0	0	0	0
Isoform 2 of Sorting nexin-29 OS=Homo sapiens GN=SNX29	1		0	1	0	0	0	0	0	0	0
Isoform 2 of SPATS2-like protein OS=Homo sapiens GN=SPATS2L	1		0	0	2	0	0	0	0	0	0
Isoform 2 of S-phase kinase-associated protein 2 OS=Homo sapiens GN=SKP2	1		0	0	0	0	0	0	0	0	0
Isoform 2 of Splicing factor U2AF 65 kDa subunit OS=Homo sapiens GN=U2AF2	0.98		5	4	7	5	11	4	3	16	5
Isoform 2 of Splicing factor, suppressor of white-apricot homolog OS=Homo sapiens GN=SFSWAP	0.95		0	1	1	1	1	0	1	1	0
Isoform 2 of Splicing regulatory glutamine/lysine-rich protein 1 OS=Homo sapiens GN=SREK1	0.12		1	3	4	0	0	0	0	2	1
Isoform 2 of SRSF protein kinase 2 OS=Homo sapiens GN=SRPK2	0.37		0	1	1	0	2	0	0	0	0
Isoform 2 of STAGA complex 65 subunit gamma OS=Homo sapiens GN=SUPT7L	0.78		0	0	0	1	2	0	0	2	2
Isoform 2 of Steroid hormone receptor ERR1 OS=Homo sapiens GN=ESRRA	0.37		0	0	0	0	2	0	0	0	0
Isoform 2 of Stress-induced-phosphoprotein 1 OS=Homo sapiens GN=STIP1	0.37		3	2	2	0	0	0	0	1	0
Isoform 2 of Striatin OS=Homo sapiens GN=STRN	1		2	0	0	0	0	0	0	0	0
Isoform 2 of Stromal membrane-associated protein 1 OS=Homo sapiens GN=SMAP1	0.34		6	5	8	2	4	4	3	6	5
Isoform 2 of Stromal membrane-associated protein 2 OS=Homo sapiens GN=SMAP2	0.58		1	3	4	3	3	2	2	3	2
Isoform 2 of Structural maintenance of chromosomes flexible hinge domain-containing protein 1 OS=Homo sapiens GN=SMCHD1	0.74		0	0	0	0	3	0	0	3	1
Isoform 2 of Structural maintenance of chromosomes protein 2 OS=Homo sapiens GN=SMC2	1		3	3	1	0	0	0	0	0	0
Isoform 2 of Suppressor of tumorigenicity 7 protein OS=Homo sapiens GN=ST7	0.37		1	0	0	0	1	0	0	0	0
Isoform 2 of SWI/SNF complex subunit SMARCC2 OS=Homo sapiens GN=SMARCC2	0.37		0	0	0	0	1	0	0	0	0
Isoform 2 of SWI/SNF-related matrix-associated actin-dependent regulator of chromatin subfamily A containing DEAD/H box 1 OS=Homo sapiens GN=SMARCAD1	0.37		1	0	0	0	0	0	1	0	0
Isoform 2 of SWI/SNF-related matrix-associated actin-dependent regulator of chromatin subfamily D member 1 OS=Homo sapiens GN=SMARCD1	0.23		0	1	0	1	1	0	1	2	1
Isoform 2 of SWI/SNF-related matrix-associated actin-dependent regulator of chromatin subfamily D member 2 OS=Homo sapiens GN=SMARCD2	0.37		0	0	0	0	0	0	0	1	0
Isoform 2 of Swi5-dependent recombination DNA repair protein 1 homolog OS=Homo sapiens GN=SFR1	0.37		0	0	0	0	1	0	0	0	0
Isoform 2 of Syntaxin-5 OS=Homo sapiens GN=STX5	0.37		2	4	3	0	1	0	0	0	0
Isoform 2 of Syntenin-1 OS=Homo sapiens GN=SDCBP	0.98		1	0	2	0	2	0	0	2	0
Isoform 2 of TBC1 domain family member 31 OS=Homo sapiens GN=TBC1D31	0.66		0	0	0	0	1	0	0	2	0
Isoform 2 of TBC1 domain family member 4 OS=Homo sapiens GN=TBC1D4	1		0	0	1	0	0	0	0	0	0
Isoform 2 of TBCC domain-containing protein 1 OS=Homo sapiens GN=TBCCD1	0.37		0	0	0	0	0	0	0	1	0
Isoform 2 of T-complex protein 1 subunit beta OS=Homo sapiens GN=CCT2	0.99		5	8	7	3	2	6	3	5	6
Isoform 2 of Tectonin beta-propeller repeat-containing protein 2 OS=Homo sapiens GN=TECPR2	1		0	0	0	0	0	0	0	0	0
Isoform 2 of Telomere-associated protein RIF1 OS=Homo sapiens GN=RIF1	0.37		3	5	5	0	1	0	0	0	0
Isoform 2 of Telomeric repeat-binding factor 2 OS=Homo sapiens GN=TERF2	1		0	0	0	0	0	0	0	0	0
Isoform 2 of Testin OS=Homo sapiens GN=TES	0.95		10	7	6	1	4	1	1	3	2
Isoform 2 of TGF-beta-activated kinase 1 and MAP3K7-binding protein 1 OS=Homo sapiens GN=TAB1	0.98		0	0	1	0	1	0	0	1	0
Isoform 2 of Thioredoxin domain-containing protein 5 OS=Homo sapiens GN=TXNDC5	0.6		0	1	1	0	1	0	1	0	0
Isoform 2 of Thioredoxin domain-containing protein 9 OS=Homo sapiens GN=TXNDC9	0.11		2	1	2	1	4	0	2	4	3
Isoform 2 of Thioredoxin-dependent peroxide reductase, mitochondrial OS=Homo sapiens GN=PRDX3	0.76		0	0	1	0	2	1	0	3	0
Isoform 2 of THO complex subunit 3 OS=Homo sapiens GN=THOC3	0.98		4	4	6	0	1	0	0	1	0
Isoform 2 of THO complex subunit 6 homolog OS=Homo sapiens GN=THOC6	0.37		3	2	1	0	1	0	0	0	0
Isoform 2 of Threonine--tRNA ligase, cytoplasmic OS=Homo sapiens GN=TARS	0.37		10	9	9	0	1	0	0	0	0
Isoform 2 of TNFAIP3-interacting protein 1 OS=Homo sapiens GN=TNIP1	0.98		0	0	0	0	1	0	0	1	0
Isoform 2 of TOX high mobility group box family member 4 OS=Homo sapiens GN=TOX4	0.45		3	2	4	3	9	5	5	11	5
Isoform 2 of Transcription and mRNA export factor ENY2 OS=Homo sapiens GN=ENY2	0.98		0	0	0	0	1	0	0	1	0
Isoform 2 of Transcription cofactor vestigial-like protein 4 OS=Homo sapiens GN=VGLL4	0.98		0	0	0	0	1	0	0	1	0
Isoform 2 of Transcription elongation factor SPT5 OS=Homo sapiens GN=SUPT5H	0.18		2	0	0	1	1	0	0	0	0
Isoform 2 of Transcription elongation regulator 1 OS=Homo sapiens GN=TCERG1	0.07		13	11	15	6	13	5	9	14	13
Isoform 2 of Transcription factor E2F3 OS=Homo sapiens GN=E2F3	0.82		0	0	0	0	2	1	0	2	1
Isoform 2 of Transcription factor E2F5 OS=Homo sapiens GN=E2F5	1		0	0	0	0	0	0	0	0	0
Isoform 2 of Transcription factor Sp2 OS=Homo sapiens GN=SP2	0.64		0	0	0	0	2	0	0	1	0
Isoform 2 of Transcription factor Sp3 OS=Homo sapiens GN=SP3	0.98		0	0	0	0	1	0	0	1	0
Isoform 2 of Transcription factor SPT20 homolog OS=Homo sapiens GN=SUPT20H	0.41		0	0	0	0	1	0	0	1	1
Isoform 2 of Transcription initiation protein SPT3 homolog OS=Homo sapiens GN=SUPT3H	0.37		0	0	0	1	0	0	0	0	0
Isoform 2 of Transcriptional adapter 2-beta OS=Homo sapiens GN=TADA2B	0.58		0	0	0	1	2	1	1	2	1
Isoform 2 of Transcriptional adapter 3 OS=Homo sapiens GN=TADA3	0.27		0	0	0	1	3	1	1	2	1
Isoform 2 of Transgelin-2 OS=Homo sapiens GN=TAGLN2	0.58		25	22	24	9	11	13	10	11	8
Isoform 2 of Transketolase OS=Homo sapiens GN=TKT	1		1	0	0	0	0	0	0	0	0
Isoform 2 of Translocon-associated protein subunit gamma OS=Homo sapiens GN=SSR3	0.37		0	0	0	0	0	0	0	1	0
Isoform 2 of Transmembrane and coiled-coil domain-containing protein 1 OS=Homo sapiens GN=TMCO1	0.98		0	0	0	0	1	0	0	1	0
Isoform 2 of tRNA (cytosine(34)-C(5))-methyltransferase OS=Homo sapiens GN=NSUN2	1		0	0	0	0	0	0	0	0	0
Isoform 2 of tRNA wybutosine-synthesizing protein 3 homolog OS=Homo sapiens GN=TYW3	1		1	1	0	0	0	0	0	0	0
Isoform 2 of Tryptophan--tRNA ligase, cytoplasmic OS=Homo sapiens GN=WARS	0.77		2	5	3	1	6	1	1	5	1
Isoform 2 of Tubulin-folding cofactor B OS=Homo sapiens GN=TBCB	1		1	0	1	0	0	0	0	0	0
Isoform 2 of Tubulin-specific chaperone E OS=Homo sapiens GN=TBCE	0.18		4	2	2	1	3	1	1	4	3
Isoform 2 of Tumor suppressor p53-binding protein 1 OS=Homo sapiens GN=TP53BP1	1		1	0	2	0	0	0	0	0	0
Isoform 2 of Tyrosine-protein kinase BAZ1B OS=Homo sapiens GN=BAZ1B	0.63		2	2	3	2	6	1	1	9	3
Isoform 2 of Tyrosine-protein kinase Fer OS=Homo sapiens GN=FER	0.37		1	0	0	0	0	0	0	0	1
Isoform 2 of Tyrosyl-DNA phosphodiesterase 2 OS=Homo sapiens GN=TDP2	0.36		1	0	0	2	3	2	2	2	1
Isoform 2 of U4/U6 small nuclear ribonucleoprotein Prp4 OS=Homo sapiens GN=PRPF4	1		8	9	10	1	9	2	1	7	4
Isoform 2 of Ubinuclein-1 OS=Homo sapiens GN=UBN1	0.48		0	0	0	0	3	1	1	4	1
Isoform 2 of Ubiquitin carboxyl-terminal hydrolase 10 OS=Homo sapiens GN=USP10	0.76		7	7	9	1	2	0	0	3	0
Isoform 2 of Ubiquitin carboxyl-terminal hydrolase 14 OS=Homo sapiens GN=USP14	0.37		3	2	4	0	1	0	0	0	0
Isoform 2 of Ubiquitin carboxyl-terminal hydrolase 16 OS=Homo sapiens GN=USP16	1		3	1	0	0	0	0	0	0	0
Isoform 2 of Ubiquitin carboxyl-terminal hydrolase 22 OS=Homo sapiens GN=USP22	1		0	0	0	0	2	1	0	1	2
Isoform 2 of Ubiquitin carboxyl-terminal hydrolase 36 OS=Homo sapiens GN=USP36	0.37		1	0	1	0	1	0	0	0	0
Isoform 2 of Ubiquitin-like modifier-activating enzyme 1 OS=Homo sapiens GN=UBA1	1		2	2	5	0	0	0	0	0	0
Isoform 2 of Ubiquitin-like-conjugating enzyme ATG3 OS=Homo sapiens GN=ATG3	1		1	0	1	0	0	0	0	0	0
Isoform 2 of Uncharacterized protein C11orf57 OS=Homo sapiens GN=C11orf57	0.48		1	1	1	0	2	1	1	2	1
Isoform 2 of Uncharacterized protein C15orf39 OS=Homo sapiens GN=C15orf39	0.67		0	0	0	3	5	1	1	6	2
Isoform 2 of Uncharacterized protein C17orf80 OS=Homo sapiens GN=C17orf80	0.92		0	0	0	0	3	0	0	2	1
Isoform 2 of Uncharacterized protein C18orf25 OS=Homo sapiens GN=C18orf25	1		0	1	1	0	0	0	0	0	0
Isoform 2 of Uncharacterized protein C19orf47 OS=Homo sapiens GN=C19orf47	0.98		0	0	0	0	1	0	0	1	0
Isoform 2 of Uncharacterized protein C1orf131 OS=Homo sapiens GN=C1orf131	0.57		0	1	1	1	1	0	0	2	2
Isoform 2 of Unconventional myosin-Ib OS=Homo sapiens GN=MYO1B	1		0	1	0	0	0	0	0	0	0
Isoform 2 of UPF0598 protein C8orf82 OS=Homo sapiens GN=C8orf82	0.37		0	0	0	0	0	0	0	2	0
Isoform 2 of UPF0690 protein C1orf52 OS=Homo sapiens GN=C1orf52	0.66		3	2	3	2	5	2	2	5	2
Isoform 2 of UPF0711 protein C18orf21 OS=Homo sapiens GN=C18orf21	1		0	0	1	0	0	0	0	0	0
Isoform 2 of USP6 N-terminal-like protein OS=Homo sapiens GN=USP6NL	1		1	0	0	0	0	0	0	0	0
Isoform 2 of Vacuolar protein sorting-associated protein 72 homolog OS=Homo sapiens GN=VPS72	0.82		1	0	0	1	4	2	0	6	2
Isoform 2 of Very-long-chain (3R)-3-hydroxyacyl-CoA dehydratase 3 OS=Homo sapiens GN=HACD3	0.37		0	0	0	0	0	0	0	1	0
Isoform 2 of Vitamin K epoxide reductase complex subunit 1 OS=Homo sapiens GN=VKORC1	0.98		0	0	0	0	1	0	0	1	0
Isoform 2 of V-type proton ATPase catalytic subunit A OS=Homo sapiens GN=ATP6V1A	0.37		3	0	2	0	1	0	0	0	0
Isoform 2 of WAS/WASL-interacting protein family member 2 OS=Homo sapiens GN=WIPF2	1		1	0	0	0	0	0	0	0	0
[truncated: 1,015 more rows]
