# Supplementary material for: PAX3-FOXO1 uses its activation domain to recruit CBP/P300 and shape RNA Pol2 cluster distribution
Source: Nat Commun. 2023 Dec 15;14:8361. doi: 10.1038/s41467-023-43780-4 (PMC10724205; doi:10.1038/s41467-023-43780-4)
Supplement: Supplementary file 6 — Supplementary Data S4 [file 41467_2023_43780_MOESM6_ESM.xlsx]

## Sheet: Tabelle1
Supplementary Data S4 - Mutagenesis primer pairs
Stop codon insertion	Forward primer	Reverse primer
P3F-D667	AGGTGAAGAGGAGGAGTAGGACTTGGAGAGGAAGG	CCTTCCTCTCCAAGTCCTACTCCTCCTCTTCACCT
P3F-D445	TGGCCTCTCACCTCAGTAGTCAATTCGTCATAATC	GATTATGACGAATTGACTACTGAGGTGAGAGGCCA
P3F-D80	GCAGATGAGTGCCCTGTGAGGCTACTCCTCCGTGA	TCACGGAGGAGTAGCCCTACAGGGCACTCATTCTGC
P3F-D67	CTGCAATGGCTATGGCTAGATGGGCCTTCTCCACC	GGTGGAGAAGGCCCATCTAGCCATAGCCATTGCAG
P3F-D41	CTTAGACTGTGACATG TAG TCCATCATTCGGAATG	CATTCCGAATGATGGA CTA CATGTCACAGTCTAAG
P3F-D18	TGACAATGTGTTGCCCTAGCAAAGCTTCCCACACA	TGTGTGGGAAGCTTTG CTAGGGCAACACATTGTCA
Amino acid exchange	Forward primer	Reverse primer
P3F D792E	GTTCATTGAGCGTTAGAGTGTGACATGGAATCCA	TGGATTCCATGTCACACTCTAAGCGCTCAATGAAC
P3F C793S	CATTGAGCGCTTAGAC TCC GACATGGAATCCATCA	TGATGGATTCCATGTC GGA GTCTAAGCGCTCAATG
P3F D794E	TGAGCGCTTAGACTGTGAGATGGAATCCATCATTC	GAATGATGGATTCCATCTCACAGTCTAAGCGCTCA
P3F M795L	GCGCTTAGACTGTGACTTAGAATCCATCATTCGGA	TCCGAATGATGGATTCTAAGTCACAGTCTAAGCGC
P3F E796D	CTTAGACTGTGACATGGACTCCATCATTCGGAATG	CATTCCGAATGATGGAGTCCATGTCACAGTCTTAAG
P3F S797A	TAGACTGTGACATGGAAGCAATCATTCGGAATGACC	GGTCATTCCGAATGATTGCTTCCATGTCACAGTCTA
P3F C765S	CTCCTCCGTGAGCAGCTCCAATGGCTATGGCAGAA	TTCTGCCATAGCCATTGGAGCTGCTCACGGAGGAG
