# Supplementary material for: PAX3-FOXO1 uses its activation domain to recruit CBP/P300 and shape RNA Pol2 cluster distribution
Source: Nat Commun. 2023 Dec 15;14:8361. doi: 10.1038/s41467-023-43780-4 (PMC10724205; doi:10.1038/s41467-023-43780-4)
Supplement: Supplementary file 8 — Source File [file 41467_2023_43780_MOESM8_ESM.xlsx]

## Sheet: Fig.1
Data Fig. 1B	Amino acid position	RFP+ day2/day12
	21	2.09649	5.43726	3.24121
	22	0.728947	3.61323	1.16017
	23	4.68519	2.89313	5.05263
	24	5.26544	5.34985	6.13187
	34	6.96325	3.72738	4.2112
	46	2.48824	2.48921	2.08911
	59	71.3333	27.1942	20.6075
	71	20.1282	10	15.3414
	76	12.7907	26.7606	26.2376
	79	29.6491	31.1268	18.3069
	97	14.3939	15.3073	27.1429
	113	12.2881	7.97909	22.0513
	125	35.0435	15.2263	13.4538
	135	10.4167	10.8589	14.1475
	138	13.3724	6.01164	6.36023
	163	4.19708	3.41441	2.17333
	166	4.03292	3.08411	2.1811
	171	2.48257	2.8381	2.65116
	182	1.98552	1.63514	1.73636
	193	1.064	1.04808	0.760081
	200	3.90048	1.57432	4.52915
	201	0.583578	5.7277	3.42308
	215	8.6236	11.0086	17.8667
	216	0.449438	1.94167	0.541322
	224	18.3333	24.086	23.2394
	231	14.331	26.6929	28.5816
	233	37.1127	29.1391	24.4878
	247	16.5909	6.79468	11.5901
	259	16.0156	4.81953	13.1047
	263	8.89423	7.66082	6.1553
	271	13	10.8584	15.0746
	272	17.8571	21.4286	11.2411
	290	2.28121	9.46667	2.25781
	297	2.24057	10.8493	9.09774
	304	11.3223	12.6515	2.5431
	329	2.41918	8.73239	5.40655
	342	10.7383	5.78431	6.15764
	373	8.49387	3.44565	4.46
	383	4.32817	4.79663	3.88889
	401	3.11897	5.30806	4.26528
	411	3.89216	3.03571	3.53059
	422	5.05814	4.54545	5.15755
	423	7.13939	6.41873	5.85366
	430	3.19286	3.57143	3.28571
	449	1.7549	2.56589	4.34713
	464	6.30724	3.11111	3.57524
	474	3.61502	13.617	6.60377
	481	1.21925	0.684211	1.0508
	497	3.84496	3.29114	8.51711
	516	6	3.74016	3.35333
	535	4.86486	5.55769	8.12698
	551	10.0816	4.79612	5.07987
	575	3.69697	2.34466	3.37065
	580	3.69186	3.08231	3.39426
	601	0.652985	0.812379	0.661355
	629	5.1693	3.68308	4.45798
	641	4.48183	8.21429	5.54415
	655	2.32031	3.09091	1.7381
	672	3.15217	3.31148	2.92079
	676	2.82014	2.33065	3.57658
	687	11.087	5.51807	6.875
	692	6.6573	5.71656	6.61376
	722	2.29412	0.703297	2.73504
	730	4.95077	1.51364	4.01055
	743	2.24973	1.30577	3.1768
	770	4.11765	5.92885	3.33557
	775	4.0519	2.77465	3.85455
	781	0.431894	0.661538	0.657957
	783	12.2951	14.5556	10.8629
	794	7.47634	29.9387	3.87931
	798	12.45	19.7706	13.6
	799	17.7401	24.8352	42.7848
	803	31.2698	26.4655	11.4773
	804	36.9512	38.5606	24.8026
	805	8.59712	4.64467	6.12717
	824	0.491228	0.846626	0.740331
	832	3.11111	2.98276	4.41121
Data Fig. 1D
	DNA [ng]	P3F 835AS							N-Δ18AS						N-Δ41AS					N-Δ67AS					N-Δ80AS					N-Δ445AS					N-Δ667AS					TAD 138AS
	0	1	1	1	1	1	1		1	1	1	1	1		1	1	1	1		1	1	1	1		1	1	1	1		1	1	1	1		1	1	1	1		1	1	1	1
	1	14.8454	11.4896	19.1078	10.8215	5.97945	5.76528		18.0452	18.7498	9.70416	16.1032	9.19129		0.426048	1.69446	2.40419	2.66054		1.22799	1.72999	1.69446	1.30612		1.39143	1.06227	1.30683	1.08718		0.872493	0.938425	1.12294	1.01748		0.944767	0.872493	0.928533	0.917558		1.30547	1.27763	1.13471	1.35171
	100	71.5417	76.8066	94.1327	91.6397	93.3462	93.6749		68.5871	94.3789	44.0528	92.3129	103.098		2.46285	5.48152	10.6115	19.7376		2.75427	6.04221	5.48152	4.91074		2.75002	3.20868	3.24411	4.07347		0.29781	0.353777	0.550162	0.650203		0.783059	0.29781	0.919111	1.26691		0.914583	1.27281	1.24231	1.74452
Data Fig. 1E	DNA [ng]	P3F		P3-TAD		FOXO1
	0.01	1.15508	1.16719	1.32127	1.35278
	0.1	3.26545	3.52989	3.89476	4.70845	1.09663	0.959883
	1	19.529	21.8846	23.6584	23.4987	0.704849	0.629234
	10	58.3028	54.2013	35.2635	37.8085	0.539028	0.625275
Data Fig.1F	Ratio	P3F plus P3F delta 80 AA
	1:0	20.1925	24.0887
	1:1	22.3985	21.8328
	1:10	13.8314	12.4151
	1:100	3.552	4.47778

## Sheet: Fig.2
Data Fig.2B
	DNA [ng]	P3F							Asp 792					Cys793							Asp 794						Met 795					Glu 796					Ser 797				Cys 765
	0	1	1	1	1	1	1		1	1	1	1		1	1	1	1	1	1		1	1	1	1	1		1	1	1	1		1	1	1	1		1	1	1		1	1	1
	1 ng	14.8454	11.4896	19.1078	10.8215	5.97945	5.76528		5.21952	29.8959	9.67894	11.9737		4.75253	6.76752	3.94086	4.72039	2.53193	26.182		3.58897	8.34748	7.08116	8.74018	10.1309		5.94827	22.7851	7.79583	10.1309		3.58941	12.5549	9.17053	12.7829		3.08683	11.9737	3.1935		9.75868	19.7569	14.4623
	100 ng	71.5417	76.8066	94.1327	91.6397	93.3462	93.6749		94.7972	104.589	86.8964	91.6148		21.3296	55.0144	27.614	45.5755	27.7242	47.9515		64.2341	44.0204	58.3617	55.2111	69.3823		101.438	114.979	88.9368	69.3823		77.7868	87.2322	83.7481	141.111		81.1226	91.6148	69.8186		86.7853	70.0733	78.0612
Data Fig.2D
	Day	Control				Control +Dox				PRR				PRR +Dox				PRR P3F				PRR P3F +Dox				PRR P3F/Cys				PRR P3F/Cys +Dox
	d0	100	100	100		100	100	100		100	100	100		100	100	100		100	100	100		100	100	100		100	100	100		100	100	100
	d2	182	188	224		178	157	192		160	166	310		147	159	260		152	172	200		122	152	180		98	98	124		79	57	98
	d5	800	856	872		100	48	100		576	798	1090		40	36	28.2		378	678	1000		80	133	232		95	115	137.5		36	16	6.26
Data Fig.2E			Delta Delta CT
	Cells	Replicate	P3F	MYH3	TNNC2	MYL1
	Control	1	0.619091	-0.462527	-0.244574	-0.077963
		2	0.285578	-0.299458	-0.236101	0.152739
		3	-0.904669	0.761984	0.480675	-0.074776
	Control +Dox	1	-2.17779	2.69528	3.28926	4.82977
		2	-2.33952	1.27272	2.74373	3.57698
		3	-1.96016	2.20825	4.01647	4.47174
	PPR	1	0.407705	0.522022	0.226446	0.278722
		2	0.269331	-0.74196	-1.01468	-0.668962
		3	0.168578	-0.445957	-0.459495	0.001003
	PPR+Dox	1	-2.20342	2.74417	3.21678	4.27152
		2	-2.0371	1.99491	2.31313	3.42446
		3	-1.74438	1.6209	3.51592	4.55348
	PPR P3F	1	2.49116	-0.254751	-1.72795	-3.7937
		2	2.61447	-1.28203	-2.80697	-5.38743
		3	2.28831	-0.685078	-1.99391	-3.53573
	PPR P3F +Dox	1	2.77796	-0.420178	-1.0475	-2.82383
		2	2.39386	-1.02388	-1.80549	-4.42385
		3	2.29802	-0.736077	-0.4057	-1.81687
	PPR P3F Cys	1	4.66845	1.90607	4.54626	3.0683
		2	4.03103	2.51007	4.08134	3.29174
		3	3.37661	1.42534	4.72642	3.54234
	PPR P3F Cys +Dox	1	4.94239	1.82695	4.81104	3.51597
		2	4.27751	1.93271	4.72219	4.01383
		3	3.86871	2.7165	6.2288	4.87122
Data Fig.2I
		Delta Delta CT
		TNNC2		MYH3		ASS1
	sgcontrol	0.01	-0.01	0.01	-0.01	0.16	-0.16
	sgCys793	5.63051	5.68619	6.39167	6.60819	-2.51204	-2.47318

## Sheet: Fig.3
Data Fig.3G
	Control	shP3F+ev 24h	shP3F+ev 48h	shP3F+P3Fwt 24h	shP3F+P3Fwt 48h	shP3F+C793S 24h	shP3F+C793S 48h
	173.95	41.27	22.54	200.03	166.71	73.14	49.44
	176.84	61.84	26.16	165.48	138.58	102.24	53.1

## Sheet: Fig.4
Data Fig.4B
	P3F-BirA and p300 short exposure				P3F-BirA and p300 long exposure					GAPDH
	HDAC2 short exposure				HDAC2 long exposure
Data Fig.4E
	FOXO1 wt	FOXO1 C793S	FOXO1 disordered domain	FOXO1 C-terminal AD	control
	75	75	0	90	0
	95	55	10	90	0
	90	60	10	90	0
	85	50	10	90	0

## Sheet: Fig.5
Data Fig.5I
	P300 Rh4 and IC-pPDX-104				P3F Rh4 and IC-pPDX-104				P300 and P3F RMS-ZH003 and IC-pPDX-35					MYCN				H3K27Ac Rh4 and IC-pPDX-104				H3K27Ac RMS-ZH003 and IC-pPDX-35					GAPDH Rh4 and IC-pPDX-104				GAPDH RMS-ZH003 and IC-pPDX-35
Data Fig.5J	qPCR	Delta delta ct values relative to untreated control
			dCBP-1 (nM)	IC-pPDX-104			IC-pPDX-35			RMS-ZH003
		ALK	10	-5.14	-4.37034	-5.40507	-2.19985	-2.10346	-2.19998	-2.57441	-2.62478	-2.57536
			100	-4.29223	-4.47971	-4.37243	-4.24907	-4.45261	-4.42384	-4.6708	-4.69638	-4.51029
			250	-4.33293	-3.95143	-5.09739	-3.88705	-4.01205	-4.13695	-3.94209	-3.97211	-4.54389
		ASS1	10	-1.0877	-0.949171	-1.06278	-0.625867	-0.51095	-0.721896	-0.953299	-1.01689	-0.979117
			100	-3.14	-3.18666	-3.31387	-1.80173	-1.66392	-1.91153	-2.32626	-2.23786	-2.10172
			250	-2.83218	-2.8249	-3.27802	-1.41769	-1.3918	-1.85653	-1.79691	-1.90585	-2.24715
		FGFR4	10	-0.516904	-0.492606	-0.794482	-0.0127665	-0.0592995	-0.147873	-0.782248	-0.780091	-0.794182
			100	-2.61768	-2.82398	-2.94686	-1.58066	-1.66269	-1.64363	-2.74923	-2.75604	-2.47369
			250	-2.09857	-2.15676	-2.58113	-1.37669	-1.37213	-1.63715	-2.35269	-2.03268	-3.10321
		MYL1	10	-1.49777	-1.10321	-1.25529	-1.24462	-0.978861	-0.906927	-1.94214	-1.67337	-1.90395
			100	-2.39783	-2.20131	-2.29343	-4.25099	-4.17475	-3.98119	-3.61493	-3.30315	-3.04788
			250	-2.08131	-1.85038	-2.2131	-3.5733	-3.64133	-3.67484	-2.48495	-2.5558	-2.93038
		MYOG	10	-2.86765	-2.31919	-2.65245	-2.27816	-2.42036	-2.60533	-1.47201	-1.39047	-1.42182
			100	-6.40874	-6.22055	-6.48165	-3.04597	-3.13847	-3.40354	-5.26479	-5.09789	-4.75984
			250	-5.87832	-5.60402	-5.76808	-2.51953	-2.82194	-3.00451	-3.52185	-3.78787	-3.61989
		PAX3-FOXO1	10	0.156785	0.406069	0.198167	-0.310128	-0.236945	-0.34839	-0.821763	-0.822656	-0.539058
			100	0.333973	0.318091	0.128597	-0.775466	-0.759747	-0.870387	-0.838873	-0.867542	-0.618451
			250	0.337985	0.393394	0.356989	-0.745672	-0.727356	-0.896093	-0.754358	-0.814615	-0.948558
		PIPOX	10	0.152871	0.431056	0.42375	-2.38677	-2.24503	-2.34256	-2.24243	-2.20138	-2.02403
			100	0.79878	0.848037	0.688762	-4.29676	-4.62736	-4.43878	-4.86061	-4.62273	-4.37124
			250	0.799676	0.901888	0.876943	-4.56627	-4.72014	-4.7118	-4.43972	-4.53717	-4.64241
Data Fig.5K	Operetta (HT microscopy)
		log[dCBP-1]	RH4 [%] - relative number of total cells (normalized to control)					log[dCBP-1]	RMS ZH003 [%] - relative number of total cells (normalized to control)							log[dCBP-1]	IC-pPDX-104 [%] -relative number of total cells (normalized to control)						log[dCBP-1]	IC-pPDX-35 [%] - relative number of total cells (normalized to control)
		0	100	100	100	100		0	100	100	100	100	100	100		0	100	100	100				0	100	100	100
		0.812913	110.693	124.283	101.786	98.7461		0.812913	78.1752	69.297	67.0464	71.8576	69.5795	78.7488		0.812913	118.662	118.923	116.644				0.812913	72.4264	69.6991	65.9441
		1.21219	116.305	123.357	106.89	100.761		1.21219	58.4521	53.5742	50.0566	51.8394	52.5461	55.9418		1.21219	95.9709	112.595	99.5359				1.21219	57.425	56.2462	58.3566
		1.60959	78.9966	98.433	83.6602	66.9884		1.60959	23.6282	21.5453	18.7257	24.2672	24.8792	25.5222		1.60959	55.8058	55.6788	53.5809				1.60959	32.2496	29.2089	28.8834
		2.0086	34.8983	36.2565	27.4308	20.2273		2.0086	14.8365	14.7566	13.7254	11.4001	14.1411	14.9051		2.0086	37.6232	43.0557	37.2264				2.0086	32.878	32.3535	34.7414
		2.40654	15.0491	16.1275	9.14927	6.81034		2.40654	12.4439	15.9633	12.474	13.5606	14.5043	14.0316		2.40654	26.6644	32.6704	28.749				2.40654	31.8934	32.5958	28.3414
		2.80482	14.8927	11.7861	7.04924	5.18585		2.80482	23.4568	25.3784	22.3901	14.5397	24.9761	24.1327		2.80482	30.4254	33.7431	28.2509				2.80482	28.7209	29.718	29.1942
		log[dCBP-1]	RH4 - dead cells [%]					log[dCBP-1]	RMS ZH003 - dead cells [%]							log[dCBP-1]	IC-pPDX-104 - dead cells [%]						log[dCBP-1]	IC-pPDX-35 - dead cells [%]
		0	4.775	4.469	5.0425	6.059		0	6.065	5.571	5.419	7.42	6.0365	5.9185		0	2.501	2.6215	2.8945				0	0.2843	1.158	1.383
		0.812913	5.394	5.5445	5.6865	6.701		0.812913	3.0915	3.5355	3.034	3.08	2.936	3.0215		0.812913	3.7925	3.1825	3.264				0.812913	0.271	1.366	1.347
		1.21219	6.093	5.818	5.8755	7.664		1.21219	2.5955	3.1615	2.6555	3.911	2.9455	2.8545		1.21219	2.6445	2.7815	3.0205				1.21219	0.2397	0.46345	0.5838
		1.60959	5.765	5.4985	8.272	10.2345		1.60959	2.9765	4.411	4.0865	3.291	3.435	3.409		1.60959	3.378	3.1055	3.8935				1.60959	0.14395	0.65905	0.9024
		2.0086	7.435	7.0865	8.5095	10.245		2.0086	5.25	4.253	5.502	8.1695	5.5805	5.305		2.0086	3.5585	2.734	3.7755				2.0086	1.3485	0.59095	0.4795
		2.40654	4.335	2.945	3.845	4.8755		2.40654	6.447	5.2895	6.169	5.371	4.3995	4.71		2.40654	3.9105	3.914	3.8195				2.40654	1.335	0.5137	0.1965
		2.80482	2.3255	1.954	1.859	1.775		2.80482	4.443	3.294	4.2825	9.387	3.0205	2.7685		2.80482	2.7885	2.8845	3.659				2.80482	9.024	2.847	2.709
Data Fig.5L	Flow cytometry
			RH4					IC-pPDX-104					IC-pPDX-35					RMS-ZH003
		dCBP-1 (nM)	G1	S	G2		dCBP-1 (nM)	G1	S	G2		dCBP-1 (nM)	G1	S	G2		dCBP-1 (nM)	G1	S	G2
		ctrl (DMSO)	58	18.4	22.4		ctrl (DMSO)	36.4	36.5	21.9		ctrl (DMSO)	58.7	29.5	4.64		ctrl (DMSO)	37.4	38.8	16.8
		10	66.8	13.6	18.5		10	64.2	14.4	17		10	84.8	9.01	8.93		10	73	7.87	18.2
		100	83.8	2.68	12.3		100	73.4	5.46	15.7		100	88.6	9.13	10.6		100	75.2	6.61	19.3
		250	84.3	2.11	12.3		250	73.5	3.76	17.9		250	86.3	9.7	10.4		250	65.2	14.7	17.8
		dCBP-1 (nM)	G1	S	G2		dCBP-1 (nM)	G1	S	G2		dCBP-1 (nM)	G1	S	G2		dCBP-1 (nM)	G1	S	G2
		ctrl (DMSO)	58	18.4	22.4		ctrl (DMSO)	35.5	36.8	20.2		ctrl (DMSO)	63.6	29.7	4.84		ctrl (DMSO)	35.4	38.5	19.3
		10	64.3	12.1	22.5		10	63.3	15.7	15.6		10	78	8.87	9.89		10	73.3	7.18	21.1
		100	79.4	3.77	15.6		100	73.7	6.26	13.6		100	74.1	8.85	11.2		100	75.7	7.5	19.3
		250	81.4	2.8	14.7		250	74.8	4.25	15.9		250	80.7	8.51	9.78		250	63.5	15.6	17.8
		dCBP-1 (nM)	G1	S	G2		dCBP-1 (nM)	G1	S	G2		dCBP-1 (nM)	G1	S	G2		dCBP-1 (nM)	G1	S	G2
		ctrl (DMSO)	55.1	20.3	23.5		ctrl (DMSO)	35.5	36.7	21.2		ctrl (DMSO)	56.5	32.8	5.17		ctrl (DMSO)	39.1	37	19.8
		10	60.5	13.6	24.4		10	61.3	15.1	18.7		10	78.1	8.57	9.2		10	73.1	9.4	17.7
		100	79	3.63	15.9		100	73.7	5.89	15.8		100	79.4	7.95	10.2		100	71.9	8.58	20.1
		250	80.7	3.27	14.7		250	74.6	4.31	17.1		250	77.9	10.2	9.16		250	51.2	21.3	15.7

## Sheet: Supplementary Figure S1
Data Supplementary Fig.S1C
	Flag						GAPDH
Data Supplementary Fig.S1E
		DNA [ng]	P3F 835AS							N-Δ18AS						N-Δ41AS					N-Δ67AS					N-Δ80AS					N-Δ445AS					N-Δ667AS					TAD 138AS
		0	1	1	1	1	1	1		1	1	1	1	1		1	1	1	1		1	1	1	1		1	1	1	1		1	1	1	1		1	1	1	1		1	1	1	1
		1 ng	2.81897	1.90924	3.16617	1.94918	1.89357	1.25879		4.26936	1.98138	2.7944	2.36883	1.24013		1.54975	0.765309	0.80611	1.41692		1.38721	1.22199	0.765309	1.0066		1.11835	1.05425	0.967174	1.02308		1.30968	1.01313	1.08896	0.614426		1.97905	1.30968	0.987455	0.640084		1.18267	1.07283	1.04682	0.543157
		100 ng	10.3179	10.4729	12.0087	12.9581	17.9302	8.54746		8.50508	12.1703	6.40046	17.2098	10.1375		2.30108	1.28186	1.69154	3.10504		2.38446	1.64852	1.28186	1.66375		1.15039	1.27765	1.09487	1.31978		0.410509	0.386297	0.388249	0.531352		1.39449	0.410509	0.897131	0.717598		0.896709	1.40984	0.977348	0.909351

## Sheet: Supplementary Figure S2
Data Supplementary Fig.S2B
	DNA [ng]	P3F							Asp 792							Cys793					Asp 794					Met 795					Glu 796					Ser 797				Cys 765
	0	1	1	1	1	1	1		1	1	1	1	1	1		1	1	1	1		1	1	1	1		1	1	1	1		1	1	1	1		1	1	1		1	1
	1 ng	2.81897	1.90924	3.16617	1.94918	1.89357	1.25879		1.27158	0.973275	1.18308	1.67405	1.00279	2.5752		1.63274	4.86642	5.20474	2.39342		1.41609	1.82226	1.4004	1.36938		0.919993	2.66593	0.91073	2.0843		0.746187	2.76819	3.47834	2.19606		2.77788	2.39342	3.77534		3.01527	2.71452
	100 ng	10.3179	10.4729	12.0087	12.9581	17.9302	8.54746		3.46039	4.77997	2.68431	11.2869	3.59981	8.32228		19.5531	22.1367	18.6558	9.80051		14.9093	9.23665	10.9416	10.1566		10.0409	19.8728	7.25438	14.7621		9.0695	15.7879	18.0566	17.5573		8.26408	9.80051	16.214		14.8614	13.1166
Data Supplementary Fig.S2C
Data Supplementary Fig.S2D
			Delta Delta CT values
			P3F			MYH3			MYL1			TNNC2
	shP3F-		-0.26	-0.01		-0.33	-1.44		1.32	0.58		0.04	-1.35
	shP3F+/ev		-3.31	-3.45		3.29	2.91		-0.13	-0.01		2.22	1.94
	shP3F+/P3F wt		1.65	0.83		0.98	0.32		-0.86	-0.52		0.58	0.11
	shP3F+/P3F C793S		0.67	0.12		2.22	0.73		0.41	0.66		2.3	1.59

## Sheet: Supplementary Figure S3
Data Supplementary Fig.S3A
	P3F and FOXO1				GAPDH

## Sheet: Supplementary Figure S4
Data Supplementary Fig.S4B
P3F and FOXO1
GAPDH
Data Supplementary Fig.S4C
			Delta Delta CT values
			Rh4 wt		RH4 FOXO1 ko
		PIPOX	-2.32584	-1.74157	-1.23611	-1.56944
		ASS1	-1.13483	-1.01124	-0.555556	-0.861111
		MYH3	5.08989	5.42697	1.48611	1.76389
		TNNC2	5.50562	5.20225	2.45833	2.66667

## Sheet: Supplementary Figure S5
Data Supplementary Fig.S5B
ASS1	Control	shP3F+ev 24h	shP3F+ev 48h	shP3F+P3Fwt 24h	shP3F+P3Fwt 48h	shP3F+C793S 24h	shP3F+C793S 48h
	1193.54	910.37	833.27	1748.9	1665.8	744.22	635.24
	1104.9	1054.21	955.41	1630.56	1732.12	828.81	769.77
CHD4	Control	shP3F+ev 24h	shP3F+ev 48h	shP3F+P3Fwt 24h	shP3F+P3Fwt 48h	shP3F+C793S 24h	shP3F+C793S 48h
	85.68	20.99	9.9	102.06	107.41	78.35	53.53
	105.52	22.72	4.47	81.73	73.37	62.68	31.86
PERCC1	Control	shP3F+ev 24h	shP3F+ev 48h	shP3F+P3Fwt 24h	shP3F+P3Fwt 48h	shP3F+C793S 24h	shP3F+C793S 48h
	87.33	4.77	2.42	70.4	112.15	27.12	8.42
	128.06	6.97	1.15	84.45	80.57	20.46	7.83
LINC01082	Control	shP3F+ev 24h	shP3F+ev 48h	shP3F+P3Fwt 24h	shP3F+P3Fwt 48h	shP3F+C793S 24h	shP3F+C793S 48h
	103.24	11.94	15.93	163.24	318.61	53.25	42.49
	82.11	12.52	16.63	135.97	129.93	57.79	48.86

[truncated: 2 more sheets: Supplementary Figure S6, Supplementary Figure S7]
